# Supplementary material for: Parallel reverse genetic screening in mutant human cells using transcriptomics
Source: Mol Syst Biol. 2016 Aug 1;12(8):879. doi: 10.15252/msb.20166890 (PMC5119491; doi:10.15252/msb.20166890)
Supplement: Supplementary file 4 — Table EV2 [file MSB-12-879-s004.zip › TableEV2/README.txt]

TableEV2:

Results of gene ontology enrichment analysis for gene signatures in HAP1 cells stimulated with diverse stimuli. Signature refers to the stimulus identifier (see Screen.stimuli.csv). GO.ID and Term indicate the ontology identifier and description. Fisher.p indicates an (unadjusted) enrichment significance level computed using a classical Fisher test. The table contains terms with a nominal p-value <0.01.
