# Supplementary material for: Parallel reverse genetic screening in mutant human cells using transcriptomics
Source: Mol Syst Biol. 2016 Aug 1;12(8):879. doi: 10.15252/msb.20166890 (PMC5119491; doi:10.15252/msb.20166890)
Supplement: Supplementary file 4 — Table EV2 [file MSB-12-879-s004.zip › TableEV2/TableEV2.csv]

Signature	GO.ID	Term	Fisher.p
ACTA	GO:0007166	cell surface receptor signaling pathway	1.3e-08
ACTA	GO:0009719	response to endogenous stimulus	7.1e-08
ACTA	GO:0060429	epithelium development	3.6e-07
ACTA	GO:0035295	tube development	4.7e-07
ACTA	GO:0009888	tissue development	6.3e-07
ACTA	GO:0071495	cellular response to endogenous stimulus	6.6e-07
ACTA	GO:0007389	pattern specification process	2.2e-06
ACTA	GO:0048585	negative regulation of response to stimu...	2.6e-06
ACTA	GO:0009968	negative regulation of signal transducti...	2.6e-06
ACTA	GO:0023057	negative regulation of signaling	3.6e-06
ACTA	GO:0010648	negative regulation of cell communicatio...	3.9e-06
ACTA	GO:0007178	transmembrane receptor protein serine/th...	4.6e-06
ACTA	GO:0048729	tissue morphogenesis	6.8e-06
ACTA	GO:0030509	BMP signaling pathway	8.2e-06
ACTA	GO:0009887	organ morphogenesis	1.1e-05
ACTA	GO:0051716	cellular response to stimulus	1.2e-05
ACTA	GO:0023052	signaling	1.2e-05
ACTA	GO:0044700	single organism signaling	1.2e-05
ACTA	GO:0007165	signal transduction	1.3e-05
ACTA	GO:0044767	single-organism developmental process	1.6e-05
ACTA	GO:0010033	response to organic substance	1.9e-05
ACTA	GO:0032502	developmental process	2.2e-05
ACTA	GO:0007154	cell communication	2.3e-05
ACTA	GO:0045668	negative regulation of osteoblast differ...	2.4e-05
ACTA	GO:0007275	multicellular organismal development	2.5e-05
ACTA	GO:0001503	ossification	2.5e-05
ACTA	GO:0051094	positive regulation of developmental pro...	4e-05
ACTA	GO:0071310	cellular response to organic substance	4.5e-05
ACTA	GO:0009725	response to hormone	4.7e-05
ACTA	GO:0050793	regulation of developmental process	5.2e-05
ACTA	GO:0030278	regulation of ossification	6.1e-05
ACTA	GO:0030324	lung development	6.4e-05
ACTA	GO:0030323	respiratory tube development	7.9e-05
ACTA	GO:0042127	regulation of cell proliferation	8e-05
ACTA	GO:0008285	negative regulation of cell proliferatio...	8.5e-05
ACTA	GO:0050896	response to stimulus	8.7e-05
ACTA	GO:0048598	embryonic morphogenesis	8.7e-05
ACTA	GO:0090101	negative regulation of transmembrane rec...	9.1e-05
ACTA	GO:0009790	embryo development	0.00011
ACTA	GO:0045686	negative regulation of glial cell differ...	0.00011
ACTA	GO:0045667	regulation of osteoblast differentiation	0.00013
ACTA	GO:0070887	cellular response to chemical stimulus	0.00013
ACTA	GO:0048710	regulation of astrocyte differentiation	0.00013
ACTA	GO:0048583	regulation of response to stimulus	0.00015
ACTA	GO:0060541	respiratory system development	0.00016
ACTA	GO:0051239	regulation of multicellular organismal p...	0.00017
ACTA	GO:0042221	response to chemical	0.00018
ACTA	GO:0007167	enzyme linked receptor protein signaling...	0.00018
ACTA	GO:0023051	regulation of signaling	2e-04
ACTA	GO:0032501	multicellular organismal process	2e-04
ACTA	GO:0010646	regulation of cell communication	0.00021
ACTA	GO:0048513	organ development	0.00022
ACTA	GO:0014014	negative regulation of gliogenesis	0.00022
ACTA	GO:0048545	response to steroid hormone	0.00023
ACTA	GO:0045595	regulation of cell differentiation	0.00023
ACTA	GO:2000026	regulation of multicellular organismal d...	0.00025
ACTA	GO:0030178	negative regulation of Wnt signaling pat...	0.00026
ACTA	GO:0048731	system development	0.00026
ACTA	GO:0060412	ventricular septum morphogenesis	3e-04
ACTA	GO:0002009	morphogenesis of an epithelium	0.00033
ACTA	GO:0048856	anatomical structure development	0.00034
ACTA	GO:0006366	transcription from RNA polymerase II pro...	4e-04
ACTA	GO:0045597	positive regulation of cell differentiat...	4e-04
ACTA	GO:0060562	epithelial tube morphogenesis	4e-04
ACTA	GO:0030900	forebrain development	0.00041
ACTA	GO:0030154	cell differentiation	0.00042
ACTA	GO:0022603	regulation of anatomical structure morph...	0.00043
ACTA	GO:0030514	negative regulation of BMP signaling pat...	0.00046
ACTA	GO:0071363	cellular response to growth factor stimu...	0.00047
ACTA	GO:0009966	regulation of signal transduction	0.00048
ACTA	GO:0009798	axis specification	0.00049
ACTA	GO:0035239	tube morphogenesis	0.00053
ACTA	GO:0035148	tube formation	0.00053
ACTA	GO:0070848	response to growth factor	0.00055
ACTA	GO:0003002	regionalization	0.00056
ACTA	GO:0048869	cellular developmental process	0.00057
ACTA	GO:0033993	response to lipid	0.00057
ACTA	GO:0001822	kidney development	0.00058
ACTA	GO:0001649	osteoblast differentiation	0.00058
ACTA	GO:0050794	regulation of cellular process	6e-04
ACTA	GO:0042303	molting cycle	6e-04
ACTA	GO:0042633	hair cycle	6e-04
ACTA	GO:0022414	reproductive process	0.00062
ACTA	GO:0060425	lung morphogenesis	0.00065
ACTA	GO:0044707	single-multicellular organism process	0.00067
ACTA	GO:0006357	regulation of transcription from RNA pol...	0.00067
ACTA	GO:0090090	negative regulation of canonical Wnt sig...	0.00068
ACTA	GO:0008283	cell proliferation	0.00069
ACTA	GO:0072001	renal system development	7e-04
ACTA	GO:0051240	positive regulation of multicellular org...	0.00071
ACTA	GO:0048708	astrocyte differentiation	0.00073
ACTA	GO:0051100	negative regulation of binding	0.00076
ACTA	GO:0009953	dorsal/ventral pattern formation	0.00081
ACTA	GO:0008015	blood circulation	0.00094
ACTA	GO:0048468	cell development	0.00095
ACTA	GO:0003013	circulatory system process	0.00097
ACTA	GO:0021915	neural tube development	0.00098
ACTA	GO:0043392	negative regulation of DNA binding	0.00098
ACTA	GO:0051145	smooth muscle cell differentiation	0.00098
ACTA	GO:0031960	response to corticosteroid	0.001
ACTA	GO:0009653	anatomical structure morphogenesis	0.001
ACTA	GO:0001843	neural tube closure	0.0011
ACTA	GO:0060606	tube closure	0.0011
ACTA	GO:0045685	regulation of glial cell differentiation	0.0011
ACTA	GO:0044702	single organism reproductive process	0.0011
ACTA	GO:0090092	regulation of transmembrane receptor pro...	0.0011
ACTA	GO:0003281	ventricular septum development	0.0012
ACTA	GO:0060411	cardiac septum morphogenesis	0.0012
ACTA	GO:0007399	nervous system development	0.0012
ACTA	GO:0031346	positive regulation of cell projection o...	0.0012
ACTA	GO:0014020	primary neural tube formation	0.0012
ACTA	GO:0048568	embryonic organ development	0.0012
ACTA	GO:0009892	negative regulation of metabolic process	0.0013
ACTA	GO:0044703	multi-organism reproductive process	0.0014
ACTA	GO:0001655	urogenital system development	0.0015
ACTA	GO:0045446	endothelial cell differentiation	0.0015
ACTA	GO:0048546	digestive tract morphogenesis	0.0015
ACTA	GO:0072358	cardiovascular system development	0.0017
ACTA	GO:0072359	circulatory system development	0.0017
ACTA	GO:0007179	transforming growth factor beta receptor...	0.0017
ACTA	GO:1901652	response to peptide	0.0018
ACTA	GO:0010605	negative regulation of macromolecule met...	0.0019
ACTA	GO:0003158	endothelium development	0.0019
ACTA	GO:0050789	regulation of biological process	0.0019
ACTA	GO:0010243	response to organonitrogen compound	0.002
ACTA	GO:0008544	epidermis development	0.002
ACTA	GO:0042634	regulation of hair cycle	0.0021
ACTA	GO:0045777	positive regulation of blood pressure	0.0021
ACTA	GO:0051385	response to mineralocorticoid	0.0021
ACTA	GO:0001841	neural tube formation	0.0022
ACTA	GO:0040007	growth	0.0023
ACTA	GO:0001525	angiogenesis	0.0024
ACTA	GO:0048738	cardiac muscle tissue development	0.0024
ACTA	GO:0014013	regulation of gliogenesis	0.0024
ACTA	GO:0043534	blood vessel endothelial cell migration	0.0024
ACTA	GO:0007507	heart development	0.0024
ACTA	GO:0071560	cellular response to transforming growth...	0.0025
ACTA	GO:0003171	atrioventricular valve development	0.0025
ACTA	GO:0003203	endocardial cushion morphogenesis	0.0025
ACTA	GO:0043278	response to morphine	0.0025
ACTA	GO:0071559	response to transforming growth factor b...	0.0026
ACTA	GO:0014031	mesenchymal cell development	0.0026
ACTA	GO:0010629	negative regulation of gene expression	0.0026
ACTA	GO:0007565	female pregnancy	0.0027
ACTA	GO:0030111	regulation of Wnt signaling pathway	0.0027
ACTA	GO:1901342	regulation of vasculature development	0.0028
ACTA	GO:0051098	regulation of binding	0.0028
ACTA	GO:0007568	aging	0.0029
ACTA	GO:0030510	regulation of BMP signaling pathway	0.0029
ACTA	GO:0042733	embryonic digit morphogenesis	0.0029
ACTA	GO:0014072	response to isoquinoline alkaloid	0.003
ACTA	GO:0061384	heart trabecula morphogenesis	0.003
ACTA	GO:0048523	negative regulation of cellular process	0.0031
ACTA	GO:1901698	response to nitrogen compound	0.0032
ACTA	GO:0032870	cellular response to hormone stimulus	0.0033
ACTA	GO:0043588	skin development	0.0033
ACTA	GO:0001838	embryonic epithelial tube formation	0.0034
ACTA	GO:0002437	inflammatory response to antigenic stimu...	0.0035
ACTA	GO:0030279	negative regulation of ossification	0.0035
ACTA	GO:0045776	negative regulation of blood pressure	0.0035
ACTA	GO:0050922	negative regulation of chemotaxis	0.0035
ACTA	GO:0060317	cardiac epithelial to mesenchymal transi...	0.0035
ACTA	GO:0072175	epithelial tube formation	0.0035
ACTA	GO:0003279	cardiac septum development	0.0035
ACTA	GO:0048709	oligodendrocyte differentiation	0.0035
ACTA	GO:0048762	mesenchymal cell differentiation	0.0036
ACTA	GO:0048519	negative regulation of biological proces...	0.0036
ACTA	GO:0014070	response to organic cyclic compound	0.0037
ACTA	GO:0010001	glial cell differentiation	0.0039
ACTA	GO:0044699	single-organism process	0.0039
ACTA	GO:0001570	vasculogenesis	0.0039
ACTA	GO:0050767	regulation of neurogenesis	0.004
ACTA	GO:0048870	cell motility	0.004
ACTA	GO:0051674	localization of cell	0.004
ACTA	GO:0031069	hair follicle morphogenesis	0.004
ACTA	GO:0045684	positive regulation of epidermis develop...	0.004
ACTA	GO:0072132	mesenchyme morphogenesis	0.004
ACTA	GO:0045444	fat cell differentiation	0.004
ACTA	GO:0048562	embryonic organ morphogenesis	0.0042
ACTA	GO:0050673	epithelial cell proliferation	0.0043
ACTA	GO:0016055	Wnt signaling pathway	0.0043
ACTA	GO:0048864	stem cell development	0.0044
ACTA	GO:0042475	odontogenesis of dentin-containing tooth	0.0044
ACTA	GO:0001568	blood vessel development	0.0044
ACTA	GO:0009950	dorsal/ventral axis specification	0.0046
ACTA	GO:0048521	negative regulation of behavior	0.0046
ACTA	GO:0061311	cell surface receptor signaling pathway ...	0.0046
ACTA	GO:0051048	negative regulation of secretion	0.0046
ACTA	GO:0044092	negative regulation of molecular functio...	0.0047
ACTA	GO:0031324	negative regulation of cellular metaboli...	0.0047
ACTA	GO:0007417	central nervous system development	0.0048
ACTA	GO:0060828	regulation of canonical Wnt signaling pa...	0.0049
ACTA	GO:0051241	negative regulation of multicellular org...	0.0051
ACTA	GO:0044706	multi-multicellular organism process	0.0051
ACTA	GO:0001942	hair follicle development	0.0054
ACTA	GO:0022404	molting cycle process	0.0054
ACTA	GO:0022405	hair cycle process	0.0054
ACTA	GO:0090287	regulation of cellular response to growt...	0.0054
ACTA	GO:0051101	regulation of DNA binding	0.0057
ACTA	GO:0001944	vasculature development	0.0057
ACTA	GO:0040036	regulation of fibroblast growth factor r...	0.0058
ACTA	GO:0045687	positive regulation of glial cell differ...	0.0058
ACTA	GO:0045933	positive regulation of muscle contractio...	0.0058
ACTA	GO:0048713	regulation of oligodendrocyte differenti...	0.0058
ACTA	GO:0060043	regulation of cardiac muscle cell prolif...	0.0058
ACTA	GO:0030522	intracellular receptor signaling pathway	0.006
ACTA	GO:0016331	morphogenesis of embryonic epithelium	0.0062
ACTA	GO:0051130	positive regulation of cellular componen...	0.0062
ACTA	GO:0045664	regulation of neuron differentiation	0.0062
ACTA	GO:0042063	gliogenesis	0.0063
ACTA	GO:0002042	cell migration involved in sprouting ang...	0.0064
ACTA	GO:0048730	epidermis morphogenesis	0.0064
ACTA	GO:0055021	regulation of cardiac muscle tissue grow...	0.0064
ACTA	GO:0060512	prostate gland morphogenesis	0.0064
ACTA	GO:0060740	prostate gland epithelium morphogenesis	0.0064
ACTA	GO:0000122	negative regulation of transcription fro...	0.0064
ACTA	GO:0031175	neuron projection development	0.0065
ACTA	GO:0048589	developmental growth	0.0066
ACTA	GO:0051960	regulation of nervous system development	0.0067
ACTA	GO:0001837	epithelial to mesenchymal transition	0.0069
ACTA	GO:0003231	cardiac ventricle development	0.0069
ACTA	GO:0008217	regulation of blood pressure	0.0069
ACTA	GO:0003179	heart valve morphogenesis	0.0071
ACTA	GO:0055010	ventricular cardiac muscle tissue morpho...	0.0071
ACTA	GO:0060393	regulation of pathway-restricted SMAD pr...	0.0071
ACTA	GO:0030855	epithelial cell differentiation	0.0072
ACTA	GO:0048514	blood vessel morphogenesis	0.0074
ACTA	GO:0035265	organ growth	0.0075
ACTA	GO:0007186	G-protein coupled receptor signaling pat...	0.0076
ACTA	GO:0003170	heart valve development	0.0078
ACTA	GO:0045600	positive regulation of fat cell differen...	0.0078
ACTA	GO:0003206	cardiac chamber morphogenesis	0.0078
ACTA	GO:0016477	cell migration	0.0079
ACTA	GO:0003007	heart morphogenesis	0.008
ACTA	GO:0061138	morphogenesis of a branching epithelium	0.008
ACTA	GO:0042981	regulation of apoptotic process	0.0081
ACTA	GO:0051384	response to glucocorticoid	0.0082
ACTA	GO:0060485	mesenchyme development	0.0082
ACTA	GO:0065007	biological regulation	0.0083
ACTA	GO:0050795	regulation of behavior	0.0085
ACTA	GO:0003197	endocardial cushion development	0.0085
ACTA	GO:0003229	ventricular cardiac muscle tissue develo...	0.0085
ACTA	GO:0033598	mammary gland epithelial cell proliferat...	0.0085
ACTA	GO:0043067	regulation of programmed cell death	0.0088
ACTA	GO:0008016	regulation of heart contraction	0.0089
ACTA	GO:0090288	negative regulation of cellular response...	0.0089
ACTA	GO:0050768	negative regulation of neurogenesis	0.0093
ACTA	GO:2000113	negative regulation of cellular macromol...	0.0093
ACTA	GO:0030819	positive regulation of cAMP biosynthetic...	0.0093
ACTA	GO:0046530	photoreceptor cell differentiation	0.0093
ACTA	GO:0060420	regulation of heart growth	0.0093
ACTA	GO:0001763	morphogenesis of a branching structure	0.0094
ACTA	GO:0008543	fibroblast growth factor receptor signal...	0.0094
ACTA	GO:0007276	gamete generation	0.0096
ACTA	GO:0042326	negative regulation of phosphorylation	0.01
ACTA	GO:0048863	stem cell differentiation	0.01
ACTB	GO:0007178	transmembrane receptor protein serine/th...	8.3e-09
ACTB	GO:0030509	BMP signaling pathway	3.9e-08
ACTB	GO:0006357	regulation of transcription from RNA pol...	3.1e-06
ACTB	GO:0007179	transforming growth factor beta receptor...	3.5e-06
ACTB	GO:0007166	cell surface receptor signaling pathway	4.4e-06
ACTB	GO:0007167	enzyme linked receptor protein signaling...	4.8e-06
ACTB	GO:0000122	negative regulation of transcription fro...	6.2e-06
ACTB	GO:0071560	cellular response to transforming growth...	6.6e-06
ACTB	GO:0071559	response to transforming growth factor b...	6.9e-06
ACTB	GO:0071495	cellular response to endogenous stimulus	8.1e-06
ACTB	GO:0006366	transcription from RNA polymerase II pro...	8.5e-06
ACTB	GO:0090101	negative regulation of transmembrane rec...	8.6e-06
ACTB	GO:0060412	ventricular septum morphogenesis	1.1e-05
ACTB	GO:0007275	multicellular organismal development	1.5e-05
ACTB	GO:0030514	negative regulation of BMP signaling pat...	1.9e-05
ACTB	GO:0060429	epithelium development	2.3e-05
ACTB	GO:0045668	negative regulation of osteoblast differ...	3e-05
ACTB	GO:0071363	cellular response to growth factor stimu...	3.8e-05
ACTB	GO:0001503	ossification	4e-05
ACTB	GO:0048731	system development	4.6e-05
ACTB	GO:0070848	response to growth factor	4.6e-05
ACTB	GO:0003281	ventricular septum development	6.9e-05
ACTB	GO:0060411	cardiac septum morphogenesis	6.9e-05
ACTB	GO:0035019	somatic stem cell maintenance	7.7e-05
ACTB	GO:0009719	response to endogenous stimulus	8e-05
ACTB	GO:0044767	single-organism developmental process	9.4e-05
ACTB	GO:0009887	organ morphogenesis	1e-04
ACTB	GO:0009888	tissue development	0.00011
ACTB	GO:0032502	developmental process	0.00012
ACTB	GO:0010629	negative regulation of gene expression	0.00013
ACTB	GO:0045595	regulation of cell differentiation	0.00013
ACTB	GO:0045686	negative regulation of glial cell differ...	0.00013
ACTB	GO:0048710	regulation of astrocyte differentiation	0.00016
ACTB	GO:0045667	regulation of osteoblast differentiation	0.00017
ACTB	GO:2000113	negative regulation of cellular macromol...	0.00017
ACTB	GO:0090092	regulation of transmembrane receptor pro...	0.00019
ACTB	GO:0035295	tube development	0.00019
ACTB	GO:0048856	anatomical structure development	0.00021
ACTB	GO:0010558	negative regulation of macromolecule bio...	0.00023
ACTB	GO:0030510	regulation of BMP signaling pathway	0.00024
ACTB	GO:0045596	negative regulation of cell differentiat...	0.00026
ACTB	GO:0014014	negative regulation of gliogenesis	0.00027
ACTB	GO:0031327	negative regulation of cellular biosynth...	0.00028
ACTB	GO:0003279	cardiac septum development	3e-04
ACTB	GO:0060393	regulation of pathway-restricted SMAD pr...	0.00031
ACTB	GO:0009890	negative regulation of biosynthetic proc...	0.00033
ACTB	GO:0032501	multicellular organismal process	0.00041
ACTB	GO:0048863	stem cell differentiation	0.00047
ACTB	GO:0010605	negative regulation of macromolecule met...	5e-04
ACTB	GO:0045892	negative regulation of transcription, DN...	0.00054
ACTB	GO:0060389	pathway-restricted SMAD protein phosphor...	0.00055
ACTB	GO:0048513	organ development	0.00059
ACTB	GO:1902679	negative regulation of RNA biosynthetic ...	6e-04
ACTB	GO:0007507	heart development	0.00075
ACTB	GO:0072358	cardiovascular system development	0.00076
ACTB	GO:0072359	circulatory system development	0.00076
ACTB	GO:0003231	cardiac ventricle development	0.00076
ACTB	GO:0001649	osteoblast differentiation	0.00078
ACTB	GO:0001822	kidney development	0.00081
ACTB	GO:0030278	regulation of ossification	0.00081
ACTB	GO:0051093	negative regulation of developmental pro...	0.00083
ACTB	GO:0048708	astrocyte differentiation	0.00087
ACTB	GO:0051253	negative regulation of RNA metabolic pro...	0.00087
ACTB	GO:0003206	cardiac chamber morphogenesis	0.00091
ACTB	GO:0051100	negative regulation of binding	0.00097
ACTB	GO:0048864	stem cell development	0.00098
ACTB	GO:0072001	renal system development	0.00098
ACTB	GO:0001657	ureteric bud development	0.001
ACTB	GO:0009892	negative regulation of metabolic process	0.001
ACTB	GO:0072163	mesonephric epithelium development	0.0011
ACTB	GO:0072164	mesonephric tubule development	0.0011
ACTB	GO:0001823	mesonephros development	0.0011
ACTB	GO:0030154	cell differentiation	0.0012
ACTB	GO:0043392	negative regulation of DNA binding	0.0012
ACTB	GO:0044707	single-multicellular organism process	0.0012
ACTB	GO:0050793	regulation of developmental process	0.0012
ACTB	GO:0031960	response to corticosteroid	0.0013
ACTB	GO:0045685	regulation of glial cell differentiation	0.0013
ACTB	GO:0048844	artery morphogenesis	0.0013
ACTB	GO:0031324	negative regulation of cellular metaboli...	0.0013
ACTB	GO:0051094	positive regulation of developmental pro...	0.0013
ACTB	GO:0060541	respiratory system development	0.0017
ACTB	GO:0009968	negative regulation of signal transducti...	0.0017
ACTB	GO:0048729	tissue morphogenesis	0.0018
ACTB	GO:0048546	digestive tract morphogenesis	0.0018
ACTB	GO:0042127	regulation of cell proliferation	0.0019
ACTB	GO:0045934	negative regulation of nucleobase-contai...	0.0019
ACTB	GO:0060840	artery development	0.002
ACTB	GO:0001655	urogenital system development	0.002
ACTB	GO:0003205	cardiac chamber development	0.0021
ACTB	GO:0051172	negative regulation of nitrogen compound...	0.0021
ACTB	GO:0023057	negative regulation of signaling	0.0021
ACTB	GO:0010648	negative regulation of cell communicatio...	0.0022
ACTB	GO:0009653	anatomical structure morphogenesis	0.0023
ACTB	GO:0048514	blood vessel morphogenesis	0.0023
ACTB	GO:0034616	response to laminar fluid shear stress	0.0024
ACTB	GO:0051385	response to mineralocorticoid	0.0024
ACTB	GO:0010721	negative regulation of cell development	0.0026
ACTB	GO:0050794	regulation of cellular process	0.0026
ACTB	GO:0007165	signal transduction	0.0027
ACTB	GO:0023052	signaling	0.0027
ACTB	GO:0044700	single organism signaling	0.0027
ACTB	GO:0061448	connective tissue development	0.0027
ACTB	GO:0045597	positive regulation of cell differentiat...	0.0028
ACTB	GO:0014013	regulation of gliogenesis	0.0028
ACTB	GO:0071310	cellular response to organic substance	0.0029
ACTB	GO:0008285	negative regulation of cell proliferatio...	0.003
ACTB	GO:0043433	negative regulation of sequence-specific...	0.003
ACTB	GO:0048738	cardiac muscle tissue development	0.003
ACTB	GO:0009889	regulation of biosynthetic process	0.003
ACTB	GO:0007517	muscle organ development	0.003
ACTB	GO:0019827	stem cell maintenance	0.0031
ACTB	GO:0072073	kidney epithelium development	0.0031
ACTB	GO:0048523	negative regulation of cellular process	0.0036
ACTB	GO:0022414	reproductive process	0.0036
ACTB	GO:0051098	regulation of binding	0.0036
ACTB	GO:0048869	cellular developmental process	0.0037
ACTB	GO:0030903	notochord development	0.0039
ACTB	GO:0032925	regulation of activin receptor signaling...	0.0039
ACTB	GO:0007154	cell communication	0.0043
ACTB	GO:0048585	negative regulation of response to stimu...	0.0047
ACTB	GO:2000026	regulation of multicellular organismal d...	0.0048
ACTB	GO:0030512	negative regulation of transforming grow...	0.0052
ACTB	GO:0061061	muscle structure development	0.0057
ACTB	GO:0034405	response to fluid shear stress	0.0058
ACTB	GO:0031326	regulation of cellular biosynthetic proc...	0.0058
ACTB	GO:0070887	cellular response to chemical stimulus	0.006
ACTB	GO:0044702	single organism reproductive process	0.0061
ACTB	GO:0060828	regulation of canonical Wnt signaling pa...	0.0062
ACTB	GO:0001568	blood vessel development	0.0062
ACTB	GO:0007399	nervous system development	0.0064
ACTB	GO:0030324	lung development	0.0064
ACTB	GO:0051101	regulation of DNA binding	0.0068
ACTB	GO:0051216	cartilage development	0.0068
ACTB	GO:0090287	regulation of cellular response to growt...	0.0068
ACTB	GO:0009966	regulation of signal transduction	0.007
ACTB	GO:0030323	respiratory tube development	0.0072
ACTB	GO:0032924	activin receptor signaling pathway	0.0072
ACTB	GO:0009790	embryo development	0.0073
ACTB	GO:0007417	central nervous system development	0.0073
ACTB	GO:0050789	regulation of biological process	0.0076
ACTB	GO:0023051	regulation of signaling	0.008
ACTB	GO:0003179	heart valve morphogenesis	0.008
ACTB	GO:0055010	ventricular cardiac muscle tissue morpho...	0.008
ACTB	GO:0001944	vasculature development	0.008
ACTB	GO:0010033	response to organic substance	0.0081
ACTB	GO:0001837	epithelial to mesenchymal transition	0.0081
ACTB	GO:0010556	regulation of macromolecule biosynthetic...	0.0082
ACTB	GO:0010646	regulation of cell communication	0.0083
ACTB	GO:0003170	heart valve development	0.0088
ACTB	GO:0045600	positive regulation of fat cell differen...	0.0088
ACTB	GO:0090090	negative regulation of canonical Wnt sig...	0.0089
ACTB	GO:0051171	regulation of nitrogen compound metaboli...	0.0089
ACTB	GO:0001501	skeletal system development	0.0092
ACTB	GO:0048519	negative regulation of biological proces...	0.0092
ACTB	GO:0001706	endoderm formation	0.0096
ACTB	GO:0003229	ventricular cardiac muscle tissue develo...	0.0096
ACTB	GO:0051384	response to glucocorticoid	0.0097
ACTB	GO:0008283	cell proliferation	0.0098
ACTB	GO:0003007	heart morphogenesis	0.0099
ACTB	GO:0034654	nucleobase-containing compound biosynthe...	0.01
APHD	GO:0051301	cell division	1.7e-13
APHD	GO:0007049	cell cycle	1.8e-13
APHD	GO:0000280	nuclear division	2.8e-13
APHD	GO:0048285	organelle fission	7.2e-13
APHD	GO:0022402	cell cycle process	2.8e-12
APHD	GO:0007059	chromosome segregation	1e-11
APHD	GO:0000278	mitotic cell cycle	1.5e-11
APHD	GO:0007067	mitotic nuclear division	1.2e-10
APHD	GO:1903047	mitotic cell cycle process	3.4e-10
APHD	GO:0000819	sister chromatid segregation	3.4e-10
APHD	GO:0051726	regulation of cell cycle	1.1e-09
APHD	GO:0050000	chromosome localization	6e-09
APHD	GO:0051303	establishment of chromosome localization	6e-09
APHD	GO:0000070	mitotic sister chromatid segregation	1e-08
APHD	GO:0000079	regulation of cyclin-dependent protein s...	8.6e-08
APHD	GO:0007346	regulation of mitotic cell cycle	1.7e-07
APHD	GO:0051310	metaphase plate congression	2e-07
APHD	GO:0022403	cell cycle phase	2.1e-07
APHD	GO:0007088	regulation of mitosis	2.2e-07
APHD	GO:0000075	cell cycle checkpoint	2.2e-07
APHD	GO:0044772	mitotic cell cycle phase transition	2.3e-07
APHD	GO:0044770	cell cycle phase transition	2.5e-07
APHD	GO:0030071	regulation of mitotic metaphase/anaphase...	2.6e-07
APHD	GO:1902099	regulation of metaphase/anaphase transit...	2.6e-07
APHD	GO:0007091	metaphase/anaphase transition of mitotic...	3e-07
APHD	GO:0044784	metaphase/anaphase transition of cell cy...	3e-07
APHD	GO:0051302	regulation of cell division	3.4e-07
APHD	GO:0051783	regulation of nuclear division	5.4e-07
APHD	GO:0000279	M phase	6e-07
APHD	GO:0010564	regulation of cell cycle process	8.6e-07
APHD	GO:0006260	DNA replication	8.7e-07
APHD	GO:0044848	biological phase	1.2e-06
APHD	GO:0006996	organelle organization	1.4e-06
APHD	GO:1901990	regulation of mitotic cell cycle phase t...	2.6e-06
APHD	GO:1901987	regulation of cell cycle phase transitio...	2.7e-06
APHD	GO:1902589	single-organism organelle organization	4.7e-06
APHD	GO:0071174	mitotic spindle checkpoint	6.5e-06
APHD	GO:0007080	mitotic metaphase plate congression	8.2e-06
APHD	GO:0031577	spindle checkpoint	1.3e-05
APHD	GO:0006259	DNA metabolic process	1.4e-05
APHD	GO:0051276	chromosome organization	1.5e-05
APHD	GO:0071900	regulation of protein serine/threonine k...	1.9e-05
APHD	GO:0007126	meiotic nuclear division	2e-05
APHD	GO:0033043	regulation of organelle organization	2.1e-05
APHD	GO:0007017	microtubule-based process	2.2e-05
APHD	GO:0051321	meiotic cell cycle	2.8e-05
APHD	GO:0051640	organelle localization	4.6e-05
APHD	GO:0000083	regulation of transcription involved in ...	6.5e-05
APHD	GO:1901992	positive regulation of mitotic cell cycl...	6.5e-05
APHD	GO:0001932	regulation of protein phosphorylation	7.1e-05
APHD	GO:0051983	regulation of chromosome segregation	7.3e-05
APHD	GO:1901989	positive regulation of cell cycle phase ...	7.3e-05
APHD	GO:0045859	regulation of protein kinase activity	9e-05
APHD	GO:0045787	positive regulation of cell cycle	0.00012
APHD	GO:0000003	reproduction	0.00013
APHD	GO:0043549	regulation of kinase activity	0.00013
APHD	GO:0051656	establishment of organelle localization	0.00019
APHD	GO:0007052	mitotic spindle organization	2e-04
APHD	GO:0007094	mitotic spindle assembly checkpoint	2e-04
APHD	GO:0045841	negative regulation of mitotic metaphase...	0.00021
APHD	GO:0071173	spindle assembly checkpoint	0.00021
APHD	GO:1902100	negative regulation of metaphase/anaphas...	0.00021
APHD	GO:0006261	DNA-dependent DNA replication	0.00027
APHD	GO:0042325	regulation of phosphorylation	0.00028
APHD	GO:0006468	protein phosphorylation	0.00034
APHD	GO:0045839	negative regulation of mitosis	0.00038
APHD	GO:0010638	positive regulation of organelle organiz...	0.00042
APHD	GO:0000082	G1/S transition of mitotic cell cycle	0.00044
APHD	GO:0044843	cell cycle G1/S phase transition	0.00044
APHD	GO:0051338	regulation of transferase activity	0.00045
APHD	GO:0051784	negative regulation of nuclear division	0.00046
APHD	GO:0090224	regulation of spindle organization	0.00053
APHD	GO:0051382	kinetochore assembly	0.00064
APHD	GO:0016043	cellular component organization	0.00069
APHD	GO:0031399	regulation of protein modification proce...	0.00075
APHD	GO:0051383	kinetochore organization	0.00088
APHD	GO:0000086	G2/M transition of mitotic cell cycle	0.00094
APHD	GO:0031570	DNA integrity checkpoint	0.00094
APHD	GO:0044839	cell cycle G2/M phase transition	0.00094
APHD	GO:0030212	hyaluronan metabolic process	0.001
APHD	GO:0031099	regeneration	0.001
APHD	GO:0071840	cellular component organization or bioge...	0.0011
APHD	GO:0008608	attachment of spindle microtubules to ki...	0.0012
APHD	GO:0045840	positive regulation of mitosis	0.0012
APHD	GO:0071398	cellular response to fatty acid	0.0012
APHD	GO:0007093	mitotic cell cycle checkpoint	0.0012
APHD	GO:0051098	regulation of binding	0.0013
APHD	GO:0000226	microtubule cytoskeleton organization	0.0015
APHD	GO:1901988	negative regulation of cell cycle phase ...	0.0018
APHD	GO:1901991	negative regulation of mitotic cell cycl...	0.0018
APHD	GO:0001933	negative regulation of protein phosphory...	0.002
APHD	GO:0051443	positive regulation of ubiquitin-protein...	0.002
APHD	GO:0070507	regulation of microtubule cytoskeleton o...	0.002
APHD	GO:0016310	phosphorylation	0.0021
APHD	GO:0010639	negative regulation of organelle organiz...	0.0022
APHD	GO:0051325	interphase	0.0022
APHD	GO:0051329	mitotic interphase	0.0022
APHD	GO:0051351	positive regulation of ligase activity	0.0023
APHD	GO:0007051	spindle organization	0.0024
APHD	GO:0001578	microtubule bundle formation	0.0024
APHD	GO:0030261	chromosome condensation	0.0024
APHD	GO:0051785	positive regulation of nuclear division	0.0026
APHD	GO:0051052	regulation of DNA metabolic process	0.0031
APHD	GO:0019220	regulation of phosphate metabolic proces...	0.0031
APHD	GO:0051438	regulation of ubiquitin-protein transfer...	0.0032
APHD	GO:0051651	maintenance of location in cell	0.0032
APHD	GO:0032886	regulation of microtubule-based process	0.0032
APHD	GO:0006270	DNA replication initiation	0.0033
APHD	GO:0051174	regulation of phosphorus metabolic proce...	0.0034
APHD	GO:0048146	positive regulation of fibroblast prolif...	0.0035
APHD	GO:0051340	regulation of ligase activity	0.0036
APHD	GO:0010948	negative regulation of cell cycle proces...	0.0038
APHD	GO:0042326	negative regulation of phosphorylation	0.004
APHD	GO:0031572	G2 DNA damage checkpoint	0.0041
APHD	GO:0070542	response to fatty acid	0.0041
APHD	GO:0043392	negative regulation of DNA binding	0.0043
APHD	GO:0008283	cell proliferation	0.0044
APHD	GO:0000910	cytokinesis	0.0046
APHD	GO:0034453	microtubule anchoring	0.0046
APHD	GO:0051128	regulation of cellular component organiz...	0.0048
APHD	GO:0032268	regulation of cellular protein metabolic...	0.0051
APHD	GO:0010563	negative regulation of phosphorus metabo...	0.0054
APHD	GO:0045936	negative regulation of phosphate metabol...	0.0054
APHD	GO:0006312	mitotic recombination	0.0055
APHD	GO:0034508	centromere complex assembly	0.0058
APHD	GO:0007077	mitotic nuclear envelope disassembly	0.0061
APHD	GO:0048477	oogenesis	0.0061
APHD	GO:0071897	DNA biosynthetic process	0.0065
APHD	GO:0006461	protein complex assembly	0.0068
APHD	GO:0030397	membrane disassembly	0.0068
APHD	GO:0051081	nuclear envelope disassembly	0.0068
APHD	GO:0031398	positive regulation of protein ubiquitin...	0.0069
APHD	GO:0070271	protein complex biogenesis	0.0069
APHD	GO:0033554	cellular response to stress	0.0072
APHD	GO:0050790	regulation of catalytic activity	0.0072
APHD	GO:0031110	regulation of microtubule polymerization...	0.0075
APHD	GO:0051347	positive regulation of transferase activ...	0.0081
APHD	GO:0044763	single-organism cellular process	0.0082
APHD	GO:1903322	positive regulation of protein modificat...	0.0084
APHD	GO:0010629	negative regulation of gene expression	0.0085
APHD	GO:0000077	DNA damage checkpoint	0.0085
APHD	GO:0007018	microtubule-based movement	0.0085
APHD	GO:0065009	regulation of molecular function	0.0086
APHD	GO:0001836	release of cytochrome c from mitochondri...	0.0098
APHD	GO:0071248	cellular response to metal ion	0.0098
APHD	GO:2000113	negative regulation of cellular macromol...	0.0098
APHD	GO:0045934	negative regulation of nucleobase-contai...	0.0098
BMP13	GO:0030509	BMP signaling pathway	2.5e-11
BMP13	GO:0007178	transmembrane receptor protein serine/th...	2.4e-08
BMP13	GO:0045668	negative regulation of osteoblast differ...	1.1e-07
BMP13	GO:0060429	epithelium development	1.3e-07
BMP13	GO:0045667	regulation of osteoblast differentiation	1.6e-07
BMP13	GO:0001822	kidney development	2.2e-07
BMP13	GO:0072001	renal system development	2.7e-07
BMP13	GO:0043433	negative regulation of sequence-specific...	3.1e-07
BMP13	GO:0001655	urogenital system development	6.3e-07
BMP13	GO:0001649	osteoblast differentiation	8.2e-07
BMP13	GO:0030278	regulation of ossification	8.6e-07
BMP13	GO:0030510	regulation of BMP signaling pathway	9.2e-07
BMP13	GO:0035295	tube development	1.6e-06
BMP13	GO:0006357	regulation of transcription from RNA pol...	1.9e-06
BMP13	GO:0051100	negative regulation of binding	4.1e-06
BMP13	GO:0001657	ureteric bud development	4.3e-06
BMP13	GO:0072163	mesonephric epithelium development	4.6e-06
BMP13	GO:0072164	mesonephric tubule development	4.6e-06
BMP13	GO:0051098	regulation of binding	4.7e-06
BMP13	GO:0000122	negative regulation of transcription fro...	4.8e-06
BMP13	GO:0001823	mesonephros development	4.9e-06
BMP13	GO:0060393	regulation of pathway-restricted SMAD pr...	5e-06
BMP13	GO:0007507	heart development	6.4e-06
BMP13	GO:0006366	transcription from RNA polymerase II pro...	7.5e-06
BMP13	GO:0009888	tissue development	7.7e-06
BMP13	GO:0030514	negative regulation of BMP signaling pat...	8.8e-06
BMP13	GO:0060389	pathway-restricted SMAD protein phosphor...	8.8e-06
BMP13	GO:0045596	negative regulation of cell differentiat...	1e-05
BMP13	GO:0009887	organ morphogenesis	1e-05
BMP13	GO:0001503	ossification	1.4e-05
BMP13	GO:0072073	kidney epithelium development	1.4e-05
BMP13	GO:0043392	negative regulation of DNA binding	1.9e-05
BMP13	GO:0060411	cardiac septum morphogenesis	2.4e-05
BMP13	GO:0051093	negative regulation of developmental pro...	2.5e-05
BMP13	GO:0051090	regulation of sequence-specific DNA bind...	2.9e-05
BMP13	GO:0090092	regulation of transmembrane receptor pro...	5.3e-05
BMP13	GO:0007167	enzyme linked receptor protein signaling...	6.2e-05
BMP13	GO:0019219	regulation of nucleobase-containing comp...	6.5e-05
BMP13	GO:0071363	cellular response to growth factor stimu...	7.2e-05
BMP13	GO:0003279	cardiac septum development	7.3e-05
BMP13	GO:0030855	epithelial cell differentiation	7.4e-05
BMP13	GO:0007179	transforming growth factor beta receptor...	7.6e-05
BMP13	GO:0070848	response to growth factor	8.1e-05
BMP13	GO:0045892	negative regulation of transcription, DN...	8.2e-05
BMP13	GO:0051171	regulation of nitrogen compound metaboli...	8.5e-05
BMP13	GO:1902679	negative regulation of RNA biosynthetic ...	8.8e-05
BMP13	GO:0061448	connective tissue development	9e-05
BMP13	GO:0009790	embryo development	1e-04
BMP13	GO:0071560	cellular response to transforming growth...	0.00011
BMP13	GO:0071559	response to transforming growth factor b...	0.00011
BMP13	GO:0051253	negative regulation of RNA metabolic pro...	0.00011
BMP13	GO:0051101	regulation of DNA binding	0.00012
BMP13	GO:0001837	epithelial to mesenchymal transition	0.00015
BMP13	GO:0044092	negative regulation of molecular functio...	0.00015
BMP13	GO:0034616	response to laminar fluid shear stress	0.00016
BMP13	GO:0010629	negative regulation of gene expression	0.00016
BMP13	GO:0045595	regulation of cell differentiation	0.00016
BMP13	GO:2000112	regulation of cellular macromolecule bio...	0.00017
BMP13	GO:0003206	cardiac chamber morphogenesis	0.00017
BMP13	GO:0072358	cardiovascular system development	0.00018
BMP13	GO:0072359	circulatory system development	0.00018
BMP13	GO:2000113	negative regulation of cellular macromol...	0.00019
BMP13	GO:0010556	regulation of macromolecule biosynthetic...	0.00019
BMP13	GO:0045934	negative regulation of nucleobase-contai...	0.00019
BMP13	GO:0065009	regulation of molecular function	2e-04
BMP13	GO:0051172	negative regulation of nitrogen compound...	0.00021
BMP13	GO:0010558	negative regulation of macromolecule bio...	0.00023
BMP13	GO:0009653	anatomical structure morphogenesis	0.00025
BMP13	GO:0090101	negative regulation of transmembrane rec...	0.00025
BMP13	GO:0031326	regulation of cellular biosynthetic proc...	0.00025
BMP13	GO:0031327	negative regulation of cellular biosynth...	0.00026
BMP13	GO:0030903	notochord development	0.00026
BMP13	GO:0009889	regulation of biosynthetic process	0.00027
BMP13	GO:0009890	negative regulation of biosynthetic proc...	0.00028
BMP13	GO:0045686	negative regulation of glial cell differ...	3e-04
BMP13	GO:0048598	embryonic morphogenesis	3e-04
BMP13	GO:0031324	negative regulation of cellular metaboli...	0.00033
BMP13	GO:0003205	cardiac chamber development	0.00034
BMP13	GO:0048710	regulation of astrocyte differentiation	0.00034
BMP13	GO:0010605	negative regulation of macromolecule met...	0.00035
BMP13	GO:0071495	cellular response to endogenous stimulus	0.00036
BMP13	GO:0034654	nucleobase-containing compound biosynthe...	0.00037
BMP13	GO:0034405	response to fluid shear stress	0.00039
BMP13	GO:0006355	regulation of transcription, DNA-templat...	4e-04
BMP13	GO:0010721	negative regulation of cell development	4e-04
BMP13	GO:2001141	regulation of RNA biosynthetic process	0.00043
BMP13	GO:0048738	cardiac muscle tissue development	0.00045
BMP13	GO:0019438	aromatic compound biosynthetic process	0.00046
BMP13	GO:0018130	heterocycle biosynthetic process	0.00047
BMP13	GO:0014031	mesenchymal cell development	0.00048
BMP13	GO:0014014	negative regulation of gliogenesis	0.00048
BMP13	GO:0030326	embryonic limb morphogenesis	0.00049
BMP13	GO:0035113	embryonic appendage morphogenesis	0.00049
BMP13	GO:0009892	negative regulation of metabolic process	0.00054
BMP13	GO:0044271	cellular nitrogen compound biosynthetic ...	0.00054
BMP13	GO:0051252	regulation of RNA metabolic process	0.00055
BMP13	GO:0060412	ventricular septum morphogenesis	0.00059
BMP13	GO:1901362	organic cyclic compound biosynthetic pro...	6e-04
BMP13	GO:0048513	organ development	6e-04
BMP13	GO:0048762	mesenchymal cell differentiation	0.00063
BMP13	GO:0035107	appendage morphogenesis	0.00069
BMP13	GO:0035108	limb morphogenesis	0.00069
BMP13	GO:0006351	transcription, DNA-templated	0.00071
BMP13	GO:0048736	appendage development	0.00083
BMP13	GO:0060173	limb development	0.00083
BMP13	GO:0051216	cartilage development	0.00088
BMP13	GO:0090287	regulation of cellular response to growt...	0.00088
BMP13	GO:0070887	cellular response to chemical stimulus	0.00089
BMP13	GO:0048568	embryonic organ development	9e-04
BMP13	GO:0080090	regulation of primary metabolic process	0.00091
BMP13	GO:0032774	RNA biosynthetic process	0.00097
BMP13	GO:0060425	lung morphogenesis	0.00099
BMP13	GO:0001501	skeletal system development	0.00099
BMP13	GO:0031323	regulation of cellular metabolic process	0.001
BMP13	GO:0048708	astrocyte differentiation	0.0011
BMP13	GO:0007275	multicellular organismal development	0.0011
BMP13	GO:0050793	regulation of developmental process	0.0011
BMP13	GO:0003007	heart morphogenesis	0.0012
BMP13	GO:0060485	mesenchyme development	0.0012
BMP13	GO:0045685	regulation of glial cell differentiation	0.0014
BMP13	GO:0030154	cell differentiation	0.0014
BMP13	GO:0003281	ventricular septum development	0.0015
BMP13	GO:0006139	nucleobase-containing compound metabolic...	0.0017
BMP13	GO:0071310	cellular response to organic substance	0.0019
BMP13	GO:0009719	response to endogenous stimulus	0.0019
BMP13	GO:0010171	body morphogenesis	0.002
BMP13	GO:0010468	regulation of gene expression	0.002
BMP13	GO:0006725	cellular aromatic compound metabolic pro...	0.0021
BMP13	GO:0046483	heterocycle metabolic process	0.0022
BMP13	GO:0019222	regulation of metabolic process	0.0023
BMP13	GO:0034645	cellular macromolecule biosynthetic proc...	0.0024
BMP13	GO:0014013	regulation of gliogenesis	0.0024
BMP13	GO:0009059	macromolecule biosynthetic process	0.0027
BMP13	GO:0048869	cellular developmental process	0.0027
BMP13	GO:0007166	cell surface receptor signaling pathway	0.0027
BMP13	GO:0042733	embryonic digit morphogenesis	0.0027
BMP13	GO:1901360	organic cyclic compound metabolic proces...	0.0028
BMP13	GO:0048562	embryonic organ morphogenesis	0.0028
BMP13	GO:0060322	head development	0.0028
BMP13	GO:0050673	epithelial cell proliferation	0.0029
BMP13	GO:0048864	stem cell development	0.0029
BMP13	GO:0001933	negative regulation of protein phosphory...	0.003
BMP13	GO:0008285	negative regulation of cell proliferatio...	0.003
BMP13	GO:0060255	regulation of macromolecule metabolic pr...	0.0031
BMP13	GO:0034641	cellular nitrogen compound metabolic pro...	0.0032
BMP13	GO:0061180	mammary gland epithelium development	0.0035
BMP13	GO:0044767	single-organism developmental process	0.0035
BMP13	GO:0030512	negative regulation of transforming grow...	0.0036
BMP13	GO:0045598	regulation of fat cell differentiation	0.0036
BMP13	GO:0032502	developmental process	0.0039
BMP13	GO:0001656	metanephros development	0.0042
BMP13	GO:0014706	striated muscle tissue development	0.0043
BMP13	GO:0060537	muscle tissue development	0.0049
BMP13	GO:0003231	cardiac ventricle development	0.005
BMP13	GO:0090304	nucleic acid metabolic process	0.0051
BMP13	GO:0042326	negative regulation of phosphorylation	0.0051
BMP13	GO:0048863	stem cell differentiation	0.0051
BMP13	GO:0006807	nitrogen compound metabolic process	0.0054
BMP13	GO:0007517	muscle organ development	0.0055
BMP13	GO:0009953	dorsal/ventral pattern formation	0.0058
BMP13	GO:0090288	negative regulation of cellular response...	0.006
BMP13	GO:0042471	ear morphogenesis	0.0061
BMP13	GO:0050768	negative regulation of neurogenesis	0.0061
BMP13	GO:0016070	RNA metabolic process	0.0063
BMP13	GO:0050794	regulation of cellular process	0.0063
BMP13	GO:0048856	anatomical structure development	0.0064
BMP13	GO:0010563	negative regulation of phosphorus metabo...	0.0066
BMP13	GO:0045936	negative regulation of phosphate metabol...	0.0066
BMP13	GO:0003002	regionalization	0.0066
BMP13	GO:0022612	gland morphogenesis	0.0067
BMP13	GO:0033002	muscle cell proliferation	0.0067
BMP13	GO:0044707	single-multicellular organism process	0.0069
BMP13	GO:0048731	system development	0.007
BMP13	GO:0042476	odontogenesis	0.007
BMP13	GO:0017015	regulation of transforming growth factor...	0.0074
BMP13	GO:0050679	positive regulation of epithelial cell p...	0.008
BMP13	GO:0060348	bone development	0.008
BMP13	GO:2000026	regulation of multicellular organismal d...	0.0082
BMP13	GO:0051094	positive regulation of developmental pro...	0.0083
BMP13	GO:0042127	regulation of cell proliferation	0.0088
BMP13	GO:0010033	response to organic substance	0.0089
BMP13	GO:0043066	negative regulation of apoptotic process	0.0089
BMP13	GO:0032501	multicellular organismal process	0.0089
BMP13	GO:0043627	response to estrogen	0.0092
BMP13	GO:0043069	negative regulation of programmed cell d...	0.0093
BMP13	GO:0030902	hindbrain development	0.0097
BMP13	GO:0048732	gland development	0.0099
BMP13	GO:0051239	regulation of multicellular organismal p...	0.0099
BMP2	GO:0030509	BMP signaling pathway	9.2e-12
BMP2	GO:0009887	organ morphogenesis	1.2e-11
BMP2	GO:0006357	regulation of transcription from RNA pol...	1.9e-11
BMP2	GO:0006366	transcription from RNA polymerase II pro...	3.4e-11
BMP2	GO:0045595	regulation of cell differentiation	6.9e-11
BMP2	GO:0060429	epithelium development	1.1e-10
BMP2	GO:0048513	organ development	1.3e-10
BMP2	GO:0050793	regulation of developmental process	1.5e-10
BMP2	GO:0048863	stem cell differentiation	2.2e-10
BMP2	GO:0009888	tissue development	2.2e-10
BMP2	GO:0000122	negative regulation of transcription fro...	4.2e-10
BMP2	GO:0003279	cardiac septum development	5.1e-10
BMP2	GO:0048864	stem cell development	6.1e-10
BMP2	GO:0051093	negative regulation of developmental pro...	6.6e-10
BMP2	GO:0035295	tube development	7.1e-10
BMP2	GO:0007167	enzyme linked receptor protein signaling...	7.2e-10
BMP2	GO:0042127	regulation of cell proliferation	1.1e-09
BMP2	GO:0045596	negative regulation of cell differentiat...	1.4e-09
BMP2	GO:0009790	embryo development	2.4e-09
BMP2	GO:0060411	cardiac septum morphogenesis	2.4e-09
BMP2	GO:0007178	transmembrane receptor protein serine/th...	3.3e-09
BMP2	GO:0030855	epithelial cell differentiation	3.7e-09
BMP2	GO:0003206	cardiac chamber morphogenesis	4.2e-09
BMP2	GO:0051098	regulation of binding	4.9e-09
BMP2	GO:2000026	regulation of multicellular organismal d...	7.6e-09
BMP2	GO:0045667	regulation of osteoblast differentiation	1.5e-08
BMP2	GO:0003205	cardiac chamber development	2e-08
BMP2	GO:0071495	cellular response to endogenous stimulus	2.3e-08
BMP2	GO:0007166	cell surface receptor signaling pathway	3.4e-08
BMP2	GO:0048568	embryonic organ development	3.8e-08
BMP2	GO:0001655	urogenital system development	4.4e-08
BMP2	GO:0009653	anatomical structure morphogenesis	4.5e-08
BMP2	GO:0051239	regulation of multicellular organismal p...	4.9e-08
BMP2	GO:0051101	regulation of DNA binding	7.5e-08
BMP2	GO:0048598	embryonic morphogenesis	8.1e-08
BMP2	GO:0019219	regulation of nucleobase-containing comp...	8.5e-08
BMP2	GO:0008283	cell proliferation	1.1e-07
BMP2	GO:0043392	negative regulation of DNA binding	1.1e-07
BMP2	GO:0007507	heart development	1.1e-07
BMP2	GO:0001837	epithelial to mesenchymal transition	1.1e-07
BMP2	GO:0045892	negative regulation of transcription, DN...	1.2e-07
BMP2	GO:1902679	negative regulation of RNA biosynthetic ...	1.3e-07
BMP2	GO:0048731	system development	1.4e-07
BMP2	GO:0051171	regulation of nitrogen compound metaboli...	1.4e-07
BMP2	GO:0009719	response to endogenous stimulus	1.5e-07
BMP2	GO:0003281	ventricular septum development	1.5e-07
BMP2	GO:0001649	osteoblast differentiation	1.5e-07
BMP2	GO:0030278	regulation of ossification	1.6e-07
BMP2	GO:0051100	negative regulation of binding	1.7e-07
BMP2	GO:0001822	kidney development	1.7e-07
BMP2	GO:0048562	embryonic organ morphogenesis	2e-07
BMP2	GO:0051253	negative regulation of RNA metabolic pro...	2.2e-07
BMP2	GO:0072001	renal system development	2.2e-07
BMP2	GO:0044767	single-organism developmental process	2.6e-07
BMP2	GO:0045686	negative regulation of glial cell differ...	2.6e-07
BMP2	GO:0043583	ear development	2.7e-07
BMP2	GO:0006355	regulation of transcription, DNA-templat...	2.8e-07
BMP2	GO:0071310	cellular response to organic substance	2.9e-07
BMP2	GO:2001141	regulation of RNA biosynthetic process	3.2e-07
BMP2	GO:0032502	developmental process	3.4e-07
BMP2	GO:0048710	regulation of astrocyte differentiation	3.5e-07
BMP2	GO:2000112	regulation of cellular macromolecule bio...	3.7e-07
BMP2	GO:0003007	heart morphogenesis	4.2e-07
BMP2	GO:0010629	negative regulation of gene expression	4.4e-07
BMP2	GO:0060485	mesenchyme development	4.5e-07
BMP2	GO:0010556	regulation of macromolecule biosynthetic...	5e-07
BMP2	GO:0007275	multicellular organismal development	5e-07
BMP2	GO:0070887	cellular response to chemical stimulus	5.1e-07
BMP2	GO:0001503	ossification	5.5e-07
BMP2	GO:0051252	regulation of RNA metabolic process	5.6e-07
BMP2	GO:2000113	negative regulation of cellular macromol...	6.1e-07
BMP2	GO:0045934	negative regulation of nucleobase-contai...	6.2e-07
BMP2	GO:0071363	cellular response to growth factor stimu...	6.5e-07
BMP2	GO:0051172	negative regulation of nitrogen compound...	7e-07
BMP2	GO:0014014	negative regulation of gliogenesis	7.4e-07
BMP2	GO:0030510	regulation of BMP signaling pathway	7.6e-07
BMP2	GO:0070848	response to growth factor	7.9e-07
BMP2	GO:0010558	negative regulation of macromolecule bio...	8.3e-07
BMP2	GO:0031326	regulation of cellular biosynthetic proc...	8.5e-07
BMP2	GO:0045893	positive regulation of transcription, DN...	8.6e-07
BMP2	GO:0048856	anatomical structure development	8.9e-07
BMP2	GO:0009889	regulation of biosynthetic process	9.5e-07
BMP2	GO:0006351	transcription, DNA-templated	9.5e-07
BMP2	GO:0043433	negative regulation of sequence-specific...	1e-06
BMP2	GO:0048738	cardiac muscle tissue development	1e-06
BMP2	GO:0031327	negative regulation of cellular biosynth...	1.1e-06
BMP2	GO:0072073	kidney epithelium development	1.1e-06
BMP2	GO:0060412	ventricular septum morphogenesis	1.1e-06
BMP2	GO:0014031	mesenchymal cell development	1.2e-06
BMP2	GO:0045165	cell fate commitment	1.2e-06
BMP2	GO:0009890	negative regulation of biosynthetic proc...	1.2e-06
BMP2	GO:0030326	embryonic limb morphogenesis	1.2e-06
BMP2	GO:0035113	embryonic appendage morphogenesis	1.2e-06
BMP2	GO:0051094	positive regulation of developmental pro...	1.3e-06
BMP2	GO:1902680	positive regulation of RNA biosynthetic ...	1.5e-06
BMP2	GO:0048839	inner ear development	1.6e-06
BMP2	GO:0034654	nucleobase-containing compound biosynthe...	1.8e-06
BMP2	GO:0010628	positive regulation of gene expression	1.9e-06
BMP2	GO:0032774	RNA biosynthetic process	1.9e-06
BMP2	GO:0051254	positive regulation of RNA metabolic pro...	2e-06
BMP2	GO:0048762	mesenchymal cell differentiation	2e-06
BMP2	GO:0030154	cell differentiation	2.2e-06
BMP2	GO:0035107	appendage morphogenesis	2.4e-06
BMP2	GO:0035108	limb morphogenesis	2.4e-06
BMP2	GO:0000904	cell morphogenesis involved in different...	2.4e-06
BMP2	GO:0019438	aromatic compound biosynthetic process	2.7e-06
BMP2	GO:0001709	cell fate determination	2.8e-06
BMP2	GO:0018130	heterocycle biosynthetic process	2.9e-06
BMP2	GO:0045668	negative regulation of osteoblast differ...	3.3e-06
BMP2	GO:0072358	cardiovascular system development	3.4e-06
BMP2	GO:0072359	circulatory system development	3.4e-06
BMP2	GO:0003231	cardiac ventricle development	3.5e-06
BMP2	GO:0048736	appendage development	3.6e-06
BMP2	GO:0060173	limb development	3.6e-06
BMP2	GO:0044271	cellular nitrogen compound biosynthetic ...	3.8e-06
BMP2	GO:0048708	astrocyte differentiation	3.8e-06
BMP2	GO:0048729	tissue morphogenesis	3.9e-06
BMP2	GO:0031323	regulation of cellular metabolic process	4.2e-06
BMP2	GO:1901362	organic cyclic compound biosynthetic pro...	4.5e-06
BMP2	GO:0045944	positive regulation of transcription fro...	5.1e-06
BMP2	GO:0001657	ureteric bud development	5.3e-06
BMP2	GO:0051716	cellular response to stimulus	5.3e-06
BMP2	GO:0010557	positive regulation of macromolecule bio...	5.4e-06
BMP2	GO:0065009	regulation of molecular function	5.6e-06
BMP2	GO:0072163	mesonephric epithelium development	5.7e-06
BMP2	GO:0072164	mesonephric tubule development	5.7e-06
BMP2	GO:0048468	cell development	5.9e-06
BMP2	GO:0045935	positive regulation of nucleobase-contai...	6.1e-06
BMP2	GO:0001823	mesonephros development	6.1e-06
BMP2	GO:0042471	ear morphogenesis	6.1e-06
BMP2	GO:0045685	regulation of glial cell differentiation	6.6e-06
BMP2	GO:0090398	cellular senescence	6.6e-06
BMP2	GO:0001501	skeletal system development	6.8e-06
BMP2	GO:0045597	positive regulation of cell differentiat...	7e-06
BMP2	GO:0051173	positive regulation of nitrogen compound...	7.4e-06
BMP2	GO:0090092	regulation of transmembrane receptor pro...	7.6e-06
BMP2	GO:0021700	developmental maturation	8.3e-06
BMP2	GO:0008593	regulation of Notch signaling pathway	8.5e-06
BMP2	GO:0048869	cellular developmental process	8.6e-06
BMP2	GO:0010468	regulation of gene expression	8.7e-06
BMP2	GO:0048522	positive regulation of cellular process	8.7e-06
BMP2	GO:0071772	response to BMP	8.9e-06
BMP2	GO:0071773	cellular response to BMP stimulus	8.9e-06
BMP2	GO:0031328	positive regulation of cellular biosynth...	9.1e-06
BMP2	GO:0007423	sensory organ development	9.2e-06
BMP2	GO:0048646	anatomical structure formation involved ...	9.8e-06
BMP2	GO:0009891	positive regulation of biosynthetic proc...	1e-05
BMP2	GO:0003203	endocardial cushion morphogenesis	1.2e-05
BMP2	GO:0031324	negative regulation of cellular metaboli...	1.2e-05
BMP2	GO:0010605	negative regulation of macromolecule met...	1.3e-05
BMP2	GO:0010033	response to organic substance	1.3e-05
BMP2	GO:0060284	regulation of cell development	1.3e-05
BMP2	GO:0050794	regulation of cellular process	1.4e-05
BMP2	GO:0007517	muscle organ development	1.5e-05
BMP2	GO:0080090	regulation of primary metabolic process	1.5e-05
BMP2	GO:0007389	pattern specification process	1.5e-05
BMP2	GO:0061448	connective tissue development	1.7e-05
BMP2	GO:0034645	cellular macromolecule biosynthetic proc...	1.7e-05
BMP2	GO:0010721	negative regulation of cell development	1.8e-05
BMP2	GO:0008284	positive regulation of cell proliferatio...	1.9e-05
BMP2	GO:0014013	regulation of gliogenesis	2e-05
BMP2	GO:0019222	regulation of metabolic process	2.2e-05
BMP2	GO:0009059	macromolecule biosynthetic process	2.2e-05
BMP2	GO:0019827	stem cell maintenance	2.3e-05
BMP2	GO:0007165	signal transduction	2.4e-05
BMP2	GO:0072132	mesenchyme morphogenesis	2.4e-05
BMP2	GO:0042733	embryonic digit morphogenesis	2.6e-05
BMP2	GO:0009892	negative regulation of metabolic process	2.8e-05
BMP2	GO:0030879	mammary gland development	3e-05
BMP2	GO:0045746	negative regulation of Notch signaling p...	3e-05
BMP2	GO:2000677	regulation of transcription regulatory r...	3e-05
BMP2	GO:0044707	single-multicellular organism process	3e-05
BMP2	GO:0023052	signaling	3.1e-05
BMP2	GO:0044700	single organism signaling	3.1e-05
BMP2	GO:0042221	response to chemical	3.2e-05
BMP2	GO:0022603	regulation of anatomical structure morph...	3.7e-05
BMP2	GO:0048518	positive regulation of biological proces...	4e-05
BMP2	GO:0050789	regulation of biological process	4.3e-05
BMP2	GO:0050673	epithelial cell proliferation	4.3e-05
BMP2	GO:0061180	mammary gland epithelium development	4.4e-05
BMP2	GO:0045598	regulation of fat cell differentiation	4.7e-05
BMP2	GO:0007154	cell communication	5e-05
BMP2	GO:0009966	regulation of signal transduction	5e-05
BMP2	GO:0042472	inner ear morphogenesis	5.1e-05
BMP2	GO:0032501	multicellular organismal process	5.4e-05
BMP2	GO:0009968	negative regulation of signal transducti...	5.8e-05
BMP2	GO:0048732	gland development	5.8e-05
BMP2	GO:0060393	regulation of pathway-restricted SMAD pr...	6e-05
BMP2	GO:0001656	metanephros development	6.3e-05
BMP2	GO:0051216	cartilage development	6.6e-05
BMP2	GO:0090287	regulation of cellular response to growt...	6.6e-05
BMP2	GO:0060021	palate development	6.8e-05
BMP2	GO:0023057	negative regulation of signaling	7e-05
BMP2	GO:0010648	negative regulation of cell communicatio...	7.6e-05
BMP2	GO:2000736	regulation of stem cell differentiation	7.8e-05
BMP2	GO:0002009	morphogenesis of an epithelium	7.9e-05
BMP2	GO:0000902	cell morphogenesis	7.9e-05
BMP2	GO:0003197	endocardial cushion development	8.1e-05
BMP2	GO:0033993	response to lipid	8.1e-05
BMP2	GO:0050896	response to stimulus	8.2e-05
BMP2	GO:0043066	negative regulation of apoptotic process	8.4e-05
BMP2	GO:0043069	negative regulation of programmed cell d...	9.2e-05
BMP2	GO:0014706	striated muscle tissue development	9.5e-05
BMP2	GO:0016070	RNA metabolic process	9.5e-05
BMP2	GO:0048545	response to steroid hormone	9.8e-05
BMP2	GO:0014003	oligodendrocyte development	0.00011
BMP2	GO:0030514	negative regulation of BMP signaling pat...	0.00011
BMP2	GO:0060389	pathway-restricted SMAD protein phosphor...	0.00011
BMP2	GO:0060255	regulation of macromolecule metabolic pr...	0.00011
BMP2	GO:0060537	muscle tissue development	0.00012
BMP2	GO:0044249	cellular biosynthetic process	0.00012
BMP2	GO:0007569	cell aging	0.00012
BMP2	GO:0032989	cellular component morphogenesis	0.00012
BMP2	GO:0060548	negative regulation of cell death	0.00013
BMP2	GO:0014070	response to organic cyclic compound	0.00013
BMP2	GO:0090288	negative regulation of cellular response...	0.00013
BMP2	GO:0045599	negative regulation of fat cell differen...	0.00014
BMP2	GO:0050768	negative regulation of neurogenesis	0.00014
BMP2	GO:0023051	regulation of signaling	0.00015
BMP2	GO:0010646	regulation of cell communication	0.00016
BMP2	GO:1901576	organic substance biosynthetic process	0.00016
BMP2	GO:0022612	gland morphogenesis	0.00016
BMP2	GO:0033002	muscle cell proliferation	0.00016
BMP2	GO:0060562	epithelial tube morphogenesis	0.00016
BMP2	GO:0048585	negative regulation of response to stimu...	0.00017
BMP2	GO:0030900	forebrain development	0.00017
BMP2	GO:0035270	endocrine system development	0.00017
BMP2	GO:0090101	negative regulation of transmembrane rec...	0.00017
BMP2	GO:0007179	transforming growth factor beta receptor...	0.00017
BMP2	GO:0048583	regulation of response to stimulus	0.00017
BMP2	GO:0065007	biological regulation	0.00019
BMP2	GO:0051090	regulation of sequence-specific DNA bind...	2e-04
BMP2	GO:0009058	biosynthetic process	2e-04
BMP2	GO:0061061	muscle structure development	2e-04
BMP2	GO:0071695	anatomical structure maturation	0.00021
BMP2	GO:0035239	tube morphogenesis	0.00021
BMP2	GO:0003002	regionalization	0.00022
BMP2	GO:0050678	regulation of epithelial cell proliferat...	0.00023
BMP2	GO:0050679	positive regulation of epithelial cell p...	0.00023
BMP2	GO:0060348	bone development	0.00023
BMP2	GO:0048469	cell maturation	0.00024
BMP2	GO:0060070	canonical Wnt signaling pathway	0.00025
BMP2	GO:0048844	artery morphogenesis	0.00025
BMP2	GO:0060350	endochondral bone morphogenesis	0.00025
BMP2	GO:0071560	cellular response to transforming growth...	0.00026
BMP2	GO:0071559	response to transforming growth factor b...	0.00027
BMP2	GO:0010604	positive regulation of macromolecule met...	0.00027
BMP2	GO:0006139	nucleobase-containing compound metabolic...	0.00027
BMP2	GO:0090304	nucleic acid metabolic process	0.00029
BMP2	GO:0007568	aging	3e-04
BMP2	GO:0035019	somatic stem cell maintenance	3e-04
BMP2	GO:0043627	response to estrogen	0.00031
BMP2	GO:0016055	Wnt signaling pathway	0.00032
BMP2	GO:0003151	outflow tract morphogenesis	0.00033
BMP2	GO:0003208	cardiac ventricle morphogenesis	0.00033
BMP2	GO:0010717	regulation of epithelial to mesenchymal ...	0.00033
BMP2	GO:0060443	mammary gland morphogenesis	0.00036
BMP2	GO:0030182	neuron differentiation	0.00036
BMP2	GO:0031325	positive regulation of cellular metaboli...	0.00036
BMP2	GO:0006725	cellular aromatic compound metabolic pro...	0.00039
BMP2	GO:0060840	artery development	0.00039
BMP2	GO:0046483	heterocycle metabolic process	0.00041
BMP2	GO:0010171	body morphogenesis	0.00042
BMP2	GO:0008285	negative regulation of cell proliferatio...	0.00043
BMP2	GO:0046425	regulation of JAK-STAT cascade	0.00046
BMP2	GO:0007399	nervous system development	0.00046
BMP2	GO:0071396	cellular response to lipid	0.00047
BMP2	GO:0009725	response to hormone	0.00048
BMP2	GO:0048663	neuron fate commitment	0.00053
BMP2	GO:0009893	positive regulation of metabolic process	6e-04
BMP2	GO:0090263	positive regulation of canonical Wnt sig...	0.00061
BMP2	GO:0010001	glial cell differentiation	0.00062
BMP2	GO:1901360	organic cyclic compound metabolic proces...	0.00064
BMP2	GO:0045444	fat cell differentiation	0.00064
BMP2	GO:0044092	negative regulation of molecular functio...	0.00065
BMP2	GO:0007420	brain development	0.00065
BMP2	GO:0045669	positive regulation of osteoblast differ...	0.00066
BMP2	GO:0048523	negative regulation of cellular process	0.00066
BMP2	GO:0007417	central nervous system development	0.00067
BMP2	GO:0048699	generation of neurons	0.00071
BMP2	GO:0048589	developmental growth	0.00073
BMP2	GO:0021536	diencephalon development	0.00075
BMP2	GO:0060322	head development	0.00075
BMP2	GO:0034641	cellular nitrogen compound metabolic pro...	0.00079
BMP2	GO:0060828	regulation of canonical Wnt signaling pa...	8e-04
BMP2	GO:0003416	endochondral bone growth	8e-04
BMP2	GO:0034616	response to laminar fluid shear stress	8e-04
BMP2	GO:0048709	oligodendrocyte differentiation	0.00085
BMP2	GO:0021782	glial cell development	9e-04
BMP2	GO:0042517	positive regulation of tyrosine phosphor...	0.00096
BMP2	GO:0045649	regulation of macrophage differentiation	0.00096
BMP2	GO:0072148	epithelial cell fate commitment	0.00096
BMP2	GO:0060349	bone morphogenesis	0.001
BMP2	GO:0042063	gliogenesis	0.001
BMP2	GO:0030512	negative regulation of transforming grow...	0.0011
BMP2	GO:0022008	neurogenesis	0.0011
BMP2	GO:0016477	cell migration	0.0011
BMP2	GO:0032870	cellular response to hormone stimulus	0.0011
BMP2	GO:0010467	gene expression	0.0011
BMP2	GO:0002076	osteoblast development	0.0011
BMP2	GO:0021533	cell differentiation in hindbrain	0.0011
BMP2	GO:0060788	ectodermal placode formation	0.0011
BMP2	GO:0060986	endocrine hormone secretion	0.0011
BMP2	GO:0071696	ectodermal placode development	0.0011
BMP2	GO:0071697	ectodermal placode morphogenesis	0.0011
BMP2	GO:0007219	Notch signaling pathway	0.0012
BMP2	GO:0002244	hematopoietic progenitor cell differenti...	0.0013
BMP2	GO:0002320	lymphoid progenitor cell differentiation	0.0013
BMP2	GO:0030857	negative regulation of epithelial cell d...	0.0013
BMP2	GO:0030903	notochord development	0.0013
BMP2	GO:0060317	cardiac epithelial to mesenchymal transi...	0.0013
BMP2	GO:0050767	regulation of neurogenesis	0.0013
BMP2	GO:0042981	regulation of apoptotic process	0.0015
BMP2	GO:0009798	axis specification	0.0015
BMP2	GO:0030856	regulation of epithelial cell differenti...	0.0015
BMP2	GO:0001568	blood vessel development	0.0015
BMP2	GO:0060541	respiratory system development	0.0015
BMP2	GO:0035909	aorta morphogenesis	0.0015
BMP2	GO:0042531	positive regulation of tyrosine phosphor...	0.0015
BMP2	GO:0071383	cellular response to steroid hormone sti...	0.0016
BMP2	GO:0048519	negative regulation of biological proces...	0.0016
BMP2	GO:0043067	regulation of programmed cell death	0.0016
BMP2	GO:0048705	skeletal system morphogenesis	0.0017
BMP2	GO:0072006	nephron development	0.0017
BMP2	GO:0061311	cell surface receptor signaling pathway ...	0.0017
BMP2	GO:0048870	cell motility	0.0018
BMP2	GO:0051674	localization of cell	0.0018
BMP2	GO:0030177	positive regulation of Wnt signaling pat...	0.0018
BMP2	GO:0001944	vasculature development	0.0019
BMP2	GO:0006807	nitrogen compound metabolic process	0.0019
BMP2	GO:0007169	transmembrane receptor protein tyrosine ...	0.0019
BMP2	GO:0034405	response to fluid shear stress	0.002
BMP2	GO:0035904	aorta development	0.002
BMP2	GO:0042516	regulation of tyrosine phosphorylation o...	0.002
BMP2	GO:0060343	trabecula formation	0.002
BMP2	GO:0061217	regulation of mesonephros development	0.002
BMP2	GO:0007259	JAK-STAT cascade	0.002
BMP2	GO:0010941	regulation of cell death	0.002
BMP2	GO:0051960	regulation of nervous system development	0.0022
BMP2	GO:0030225	macrophage differentiation	0.0022
BMP2	GO:0030513	positive regulation of BMP signaling pat...	0.0022
BMP2	GO:0040036	regulation of fibroblast growth factor r...	0.0022
BMP2	GO:0042503	tyrosine phosphorylation of Stat3 protei...	0.0022
BMP2	GO:0048713	regulation of oligodendrocyte differenti...	0.0022
BMP2	GO:0060043	regulation of cardiac muscle cell prolif...	0.0022
BMP2	GO:0009952	anterior/posterior pattern specification	0.0022
BMP2	GO:0016202	regulation of striated muscle tissue dev...	0.0023
BMP2	GO:1901861	regulation of muscle tissue development	0.0023
BMP2	GO:0048634	regulation of muscle organ development	0.0024
BMP2	GO:0001958	endochondral ossification	0.0024
BMP2	GO:0036075	replacement ossification	0.0024
BMP2	GO:0045648	positive regulation of erythrocyte diffe...	0.0024
BMP2	GO:0055021	regulation of cardiac muscle tissue grow...	0.0024
BMP2	GO:0003006	developmental process involved in reprod...	0.0026
BMP2	GO:0007155	cell adhesion	0.0026
BMP2	GO:0022610	biological adhesion	0.0027
BMP2	GO:0003179	heart valve morphogenesis	0.0027
BMP2	GO:0055010	ventricular cardiac muscle tissue morpho...	0.0027
BMP2	GO:0060444	branching involved in mammary gland duct...	0.0027
BMP2	GO:0048565	digestive tract development	0.0027
BMP2	GO:0030111	regulation of Wnt signaling pathway	0.0028
BMP2	GO:0040011	locomotion	0.0028
BMP2	GO:0003170	heart valve development	0.003
BMP2	GO:0042509	regulation of tyrosine phosphorylation o...	0.003
BMP2	GO:0046427	positive regulation of JAK-STAT cascade	0.003
BMP2	GO:1901532	regulation of hematopoietic progenitor c...	0.003
BMP2	GO:0061564	axon development	0.0031
BMP2	GO:0017015	regulation of transforming growth factor...	0.0031
BMP2	GO:0003229	ventricular cardiac muscle tissue develo...	0.0033
BMP2	GO:0033598	mammary gland epithelial cell proliferat...	0.0033
BMP2	GO:0043010	camera-type eye development	0.0033
BMP2	GO:0055123	digestive system development	0.0033
BMP2	GO:0071407	cellular response to organic cyclic comp...	0.0035
BMP2	GO:0030218	erythrocyte differentiation	0.0036
BMP2	GO:0007260	tyrosine phosphorylation of STAT protein	0.0036
BMP2	GO:0060420	regulation of heart growth	0.0036
BMP2	GO:0048514	blood vessel morphogenesis	0.0039
BMP2	GO:0048608	reproductive structure development	0.0039
BMP2	GO:0055024	regulation of cardiac muscle tissue deve...	0.0039
BMP2	GO:0061458	reproductive system development	0.0039
BMP2	GO:0048638	regulation of developmental growth	0.004
BMP2	GO:0001701	in utero embryonic development	0.0041
BMP2	GO:0030155	regulation of cell adhesion	0.0042
BMP2	GO:0048661	positive regulation of smooth muscle cel...	0.0042
BMP2	GO:0061383	trabecula morphogenesis	0.0042
BMP2	GO:0006915	apoptotic process	0.0042
BMP2	GO:0030902	hindbrain development	0.0045
BMP2	GO:0034101	erythrocyte homeostasis	0.0045
BMP2	GO:0046661	male sex differentiation	0.0045
BMP2	GO:0021983	pituitary gland development	0.0046
BMP2	GO:0035115	embryonic forelimb morphogenesis	0.0046
BMP2	GO:0050886	endocrine process	0.0046
BMP2	GO:0055008	cardiac muscle tissue morphogenesis	0.0046
BMP2	GO:0012501	programmed cell death	0.0046
BMP2	GO:0040007	growth	0.0048
BMP2	GO:0000578	embryonic axis specification	0.0049
BMP2	GO:0035136	forelimb morphogenesis	0.0049
BMP2	GO:0060038	cardiac muscle cell proliferation	0.0049
BMP2	GO:0060325	face morphogenesis	0.0049
BMP2	GO:0060425	lung morphogenesis	0.0049
BMP2	GO:0060603	mammary gland duct morphogenesis	0.0049
BMP2	GO:0042490	mechanoreceptor differentiation	0.0053
BMP2	GO:0060113	inner ear receptor cell differentiation	0.0053
BMP2	GO:0072080	nephron tubule development	0.0053
BMP2	GO:0043393	regulation of protein binding	0.0053
BMP2	GO:1901342	regulation of vasculature development	0.0055
BMP2	GO:0001947	heart looping	0.0057
BMP2	GO:0045646	regulation of erythrocyte differentiatio...	0.0057
BMP2	GO:0055017	cardiac muscle tissue growth	0.0057
BMP2	GO:0060415	muscle tissue morphogenesis	0.0057
BMP2	GO:0061326	renal tubule development	0.0057
BMP2	GO:0090183	regulation of kidney development	0.0057
BMP2	GO:0001654	eye development	0.0057
BMP2	GO:2000146	negative regulation of cell motility	0.0058
BMP2	GO:0003382	epithelial cell morphogenesis	0.0061
BMP2	GO:0060323	head morphogenesis	0.0061
BMP2	GO:0061371	determination of heart left/right asymme...	0.0061
BMP2	GO:1902106	negative regulation of leukocyte differe...	0.0061
BMP2	GO:0001838	embryonic epithelial tube formation	0.0063
BMP2	GO:0002064	epithelial cell development	0.0063
BMP2	GO:0051271	negative regulation of cellular componen...	0.0063
BMP2	GO:0044260	cellular macromolecule metabolic process	0.0064
BMP2	GO:0014855	striated muscle cell proliferation	0.0065
BMP2	GO:0002262	myeloid cell homeostasis	0.0065
BMP2	GO:0060560	developmental growth involved in morphog...	0.0065
BMP2	GO:0072175	epithelial tube formation	0.0065
BMP2	GO:2000027	regulation of organ morphogenesis	0.0065
BMP2	GO:0051240	positive regulation of multicellular org...	0.0066
BMP2	GO:1902105	regulation of leukocyte differentiation	0.0067
BMP2	GO:0009948	anterior/posterior axis specification	0.0069
BMP2	GO:0048644	muscle organ morphogenesis	0.0069
BMP2	GO:0044702	single organism reproductive process	0.0072
BMP2	GO:0043009	chordate embryonic development	0.0072
BMP2	GO:0002573	myeloid leukocyte differentiation	0.0075
BMP2	GO:0009792	embryo development ending in birth or eg...	0.0076
BMP2	GO:0048666	neuron development	0.0076
BMP2	GO:0060324	face development	0.0077
BMP2	GO:0060419	heart growth	0.0077
BMP2	GO:2000177	regulation of neural precursor cell prol...	0.0077
BMP2	GO:0035148	tube formation	0.0079
BMP2	GO:0045637	regulation of myeloid cell differentiati...	0.0079
BMP2	GO:0040013	negative regulation of locomotion	0.0081
BMP2	GO:0006928	cellular component movement	0.0081
BMP2	GO:0003143	embryonic heart tube morphogenesis	0.0082
BMP2	GO:0006950	response to stress	0.0082
BMP2	GO:0030099	myeloid cell differentiation	0.0083
BMP2	GO:0048754	branching morphogenesis of an epithelial...	0.0083
BMP2	GO:0045445	myoblast differentiation	0.0086
BMP2	GO:0045446	endothelial cell differentiation	0.0086
BMP2	GO:0048546	digestive tract morphogenesis	0.0086
BMP2	GO:0030324	lung development	0.0087
BMP2	GO:0032879	regulation of localization	0.0092
BMP2	GO:0045665	negative regulation of neuron differenti...	0.0096
BMP2	GO:0030323	respiratory tube development	0.0096
CAMP	GO:0043525	positive regulation of neuron apoptotic ...	7.5e-05
CAMP	GO:1901216	positive regulation of neuron death	8.4e-05
CAMP	GO:0001836	release of cytochrome c from mitochondri...	0.00014
CAMP	GO:0048145	regulation of fibroblast proliferation	0.00016
CAMP	GO:0048144	fibroblast proliferation	0.00017
CAMP	GO:0051345	positive regulation of hydrolase activit...	0.00023
CAMP	GO:0009267	cellular response to starvation	0.00049
CAMP	GO:0008637	apoptotic mitochondrial changes	0.00059
CAMP	GO:0042594	response to starvation	0.00066
CAMP	GO:0031669	cellular response to nutrient levels	0.00067
CAMP	GO:0031668	cellular response to extracellular stimu...	0.00092
CAMP	GO:0051336	regulation of hydrolase activity	0.00094
CAMP	GO:0043523	regulation of neuron apoptotic process	0.0011
CAMP	GO:1901214	regulation of neuron death	0.0012
CAMP	GO:0006006	glucose metabolic process	0.0012
CAMP	GO:0051402	neuron apoptotic process	0.0014
CAMP	GO:0043085	positive regulation of catalytic activit...	0.0014
CAMP	GO:0071496	cellular response to external stimulus	0.0016
CAMP	GO:0070997	neuron death	0.0016
CAMP	GO:0019318	hexose metabolic process	0.0018
CAMP	GO:0042391	regulation of membrane potential	0.0018
CAMP	GO:0042127	regulation of cell proliferation	0.0019
CAMP	GO:0005996	monosaccharide metabolic process	0.002
CAMP	GO:0044093	positive regulation of molecular functio...	0.0024
CAMP	GO:0031667	response to nutrient levels	0.0028
CAMP	GO:0009991	response to extracellular stimulus	0.0034
CAMP	GO:0097285	cell-type specific apoptotic process	0.004
CAMP	GO:0032897	negative regulation of viral transcripti...	0.0041
CAMP	GO:0043923	positive regulation by host of viral tra...	0.0041
CAMP	GO:0060395	SMAD protein signal transduction	0.0041
CAMP	GO:0007005	mitochondrion organization	0.0043
CAMP	GO:0009314	response to radiation	0.0044
CAMP	GO:0043517	positive regulation of DNA damage respon...	0.0045
CAMP	GO:0008283	cell proliferation	0.0046
CAMP	GO:0043065	positive regulation of apoptotic process	0.0049
CAMP	GO:1901798	positive regulation of signal transducti...	0.0049
CAMP	GO:0043068	positive regulation of programmed cell d...	0.005
CAMP	GO:0010942	positive regulation of cell death	0.0055
CAMP	GO:1902043	positive regulation of extrinsic apoptot...	0.0058
CAMP	GO:0033554	cellular response to stress	0.0058
CAMP	GO:0050790	regulation of catalytic activity	0.0058
CAMP	GO:0032461	positive regulation of protein oligomeri...	0.0062
CAMP	GO:0043921	modulation by host of viral transcriptio...	0.0062
CAMP	GO:0052312	modulation of transcription in other org...	0.0062
CAMP	GO:0052472	modulation by host of symbiont transcrip...	0.0062
CAMP	GO:0043207	response to external biotic stimulus	0.0064
CAMP	GO:0051707	response to other organism	0.0064
CAMP	GO:0007184	SMAD protein import into nucleus	0.0066
CAMP	GO:0031103	axon regeneration	0.0066
CAMP	GO:0031952	regulation of protein autophosphorylatio...	0.0066
CAMP	GO:0042149	cellular response to glucose starvation	0.0066
CAMP	GO:0051851	modification by host of symbiont morphol...	0.0066
CAMP	GO:0044267	cellular protein metabolic process	0.0069
CAMP	GO:0010907	positive regulation of glucose metabolic...	0.007
CAMP	GO:0051702	interaction with symbiont	0.007
CAMP	GO:0009607	response to biotic stimulus	0.007
CAMP	GO:0042116	macrophage activation	0.0074
CAMP	GO:0030224	monocyte differentiation	0.0078
CAMP	GO:0031102	neuron projection regeneration	0.0078
CAMP	GO:0071277	cellular response to calcium ion	0.0078
CAMP	GO:0008285	negative regulation of cell proliferatio...	0.0079
CAMP	GO:0051246	regulation of protein metabolic process	0.0079
CAMP	GO:0043029	T cell homeostasis	0.0086
CAMP	GO:0043516	regulation of DNA damage response, signa...	0.0086
CAMP	GO:0070887	cellular response to chemical stimulus	0.009
CAMP	GO:0010165	response to X-ray	0.009
CAMP	GO:0032459	regulation of protein oligomerization	0.009
CAMP	GO:0048147	negative regulation of fibroblast prolif...	0.009
CAMP	GO:1900739	regulation of protein insertion into mit...	0.009
CAMP	GO:1900740	positive regulation of protein insertion...	0.009
CAMP	GO:0072594	establishment of protein localization to...	0.0093
CAMP	GO:0001844	protein insertion into mitochondrial mem...	0.0094
CAMP	GO:0090200	positive regulation of release of cytoch...	0.0094
CAMP	GO:0014070	response to organic cyclic compound	0.0096
CAMP	GO:0008284	positive regulation of cell proliferatio...	0.0098
CAMP	GO:0010676	positive regulation of cellular carbohyd...	0.0098
CAMP	GO:0051204	protein insertion into mitochondrial mem...	0.0098
DFOM	GO:0006096	glycolytic process	9.5e-06
DFOM	GO:0001666	response to hypoxia	1.2e-05
DFOM	GO:0019752	carboxylic acid metabolic process	1.3e-05
DFOM	GO:0036293	response to decreased oxygen levels	1.3e-05
DFOM	GO:0070482	response to oxygen levels	1.6e-05
DFOM	GO:0005996	monosaccharide metabolic process	2.2e-05
DFOM	GO:0043436	oxoacid metabolic process	2.4e-05
DFOM	GO:0006082	organic acid metabolic process	2.5e-05
DFOM	GO:0006090	pyruvate metabolic process	2.9e-05
DFOM	GO:0071456	cellular response to hypoxia	4.2e-05
DFOM	GO:0036294	cellular response to decreased oxygen le...	4.5e-05
DFOM	GO:0071453	cellular response to oxygen levels	5.5e-05
DFOM	GO:0008645	hexose transport	6.2e-05
DFOM	GO:0015758	glucose transport	6.2e-05
DFOM	GO:0015749	monosaccharide transport	6.4e-05
DFOM	GO:0044723	single-organism carbohydrate metabolic p...	6.5e-05
DFOM	GO:0008643	carbohydrate transport	0.00012
DFOM	GO:0044724	single-organism carbohydrate catabolic p...	0.00012
DFOM	GO:0009628	response to abiotic stimulus	0.00013
DFOM	GO:0016052	carbohydrate catabolic process	0.00014
DFOM	GO:0032787	monocarboxylic acid metabolic process	0.00017
DFOM	GO:0005975	carbohydrate metabolic process	0.00018
DFOM	GO:0006091	generation of precursor metabolites and ...	0.00023
DFOM	GO:0070997	neuron death	0.00049
DFOM	GO:0044281	small molecule metabolic process	0.00089
DFOM	GO:0018193	peptidyl-amino acid modification	0.0016
DFOM	GO:0006767	water-soluble vitamin metabolic process	0.002
DFOM	GO:0044702	single organism reproductive process	0.0021
DFOM	GO:0072593	reactive oxygen species metabolic proces...	0.0026
DFOM	GO:0022414	reproductive process	0.0028
DFOM	GO:0006766	vitamin metabolic process	0.0031
DFOM	GO:0033554	cellular response to stress	0.0032
DFOM	GO:0008637	apoptotic mitochondrial changes	0.0042
DFOM	GO:0001890	placenta development	0.0045
DFOM	GO:0045444	fat cell differentiation	0.0047
DFOM	GO:0003006	developmental process involved in reprod...	0.0051
DFOM	GO:0048609	multicellular organismal reproductive pr...	0.0057
DFOM	GO:0032504	multicellular organism reproduction	0.0059
DFOM	GO:0070887	cellular response to chemical stimulus	0.0064
DFOM	GO:0051607	defense response to virus	0.007
DFOM	GO:1901214	regulation of neuron death	0.0085
DFOM	GO:0006006	glucose metabolic process	0.0087
DFOM	GO:0051402	neuron apoptotic process	0.0097
FBS	GO:0006695	cholesterol biosynthetic process	1.9e-06
FBS	GO:0048731	system development	2.1e-06
FBS	GO:0016126	sterol biosynthetic process	2.6e-06
FBS	GO:0007275	multicellular organismal development	2.9e-06
FBS	GO:0030154	cell differentiation	4.8e-06
FBS	GO:0032874	positive regulation of stress-activated ...	6.2e-06
FBS	GO:0070304	positive regulation of stress-activated ...	6.7e-06
FBS	GO:0044283	small molecule biosynthetic process	7.3e-06
FBS	GO:0048513	organ development	7.6e-06
FBS	GO:0048869	cellular developmental process	1.4e-05
FBS	GO:0008299	isoprenoid biosynthetic process	1.9e-05
FBS	GO:0044767	single-organism developmental process	2.1e-05
FBS	GO:0032502	developmental process	2.5e-05
FBS	GO:0048856	anatomical structure development	2.7e-05
FBS	GO:0008203	cholesterol metabolic process	3.7e-05
FBS	GO:0045667	regulation of osteoblast differentiation	4.1e-05
FBS	GO:0045668	negative regulation of osteoblast differ...	4.2e-05
FBS	GO:0006633	fatty acid biosynthetic process	4.7e-05
FBS	GO:0016125	sterol metabolic process	4.7e-05
FBS	GO:0045595	regulation of cell differentiation	6.6e-05
FBS	GO:0044707	single-multicellular organism process	6.7e-05
FBS	GO:0046165	alcohol biosynthetic process	7.5e-05
FBS	GO:0006694	steroid biosynthetic process	8.6e-05
FBS	GO:0008610	lipid biosynthetic process	8.6e-05
FBS	GO:0060443	mammary gland morphogenesis	1e-04
FBS	GO:0032501	multicellular organismal process	0.00011
FBS	GO:0044255	cellular lipid metabolic process	0.00011
FBS	GO:0046330	positive regulation of JNK cascade	0.00013
FBS	GO:0050793	regulation of developmental process	0.00013
FBS	GO:0001649	osteoblast differentiation	0.00015
FBS	GO:0030278	regulation of ossification	0.00015
FBS	GO:0072330	monocarboxylic acid biosynthetic process	0.00016
FBS	GO:1901617	organic hydroxy compound biosynthetic pr...	0.00016
FBS	GO:0032872	regulation of stress-activated MAPK casc...	0.00023
FBS	GO:0070302	regulation of stress-activated protein k...	0.00024
FBS	GO:0006066	alcohol metabolic process	0.00024
FBS	GO:0036315	cellular response to sterol	0.00028
FBS	GO:0071397	cellular response to cholesterol	0.00028
FBS	GO:0051239	regulation of multicellular organismal p...	0.00028
FBS	GO:0065009	regulation of molecular function	0.00031
FBS	GO:0006720	isoprenoid metabolic process	4e-04
FBS	GO:0032735	positive regulation of interleukin-12 pr...	0.00041
FBS	GO:0048732	gland development	0.00046
FBS	GO:1901615	organic hydroxy compound metabolic proce...	0.00054
FBS	GO:0008202	steroid metabolic process	0.00057
FBS	GO:0006629	lipid metabolic process	0.00059
FBS	GO:0036314	response to sterol	0.00065
FBS	GO:0070723	response to cholesterol	0.00065
FBS	GO:0022612	gland morphogenesis	0.00077
FBS	GO:0051403	stress-activated MAPK cascade	0.00088
FBS	GO:0031098	stress-activated protein kinase signalin...	0.00092
FBS	GO:0043408	regulation of MAPK cascade	0.001
FBS	GO:0051094	positive regulation of developmental pro...	0.0011
FBS	GO:0001503	ossification	0.0013
FBS	GO:0071310	cellular response to organic substance	0.0013
FBS	GO:0044249	cellular biosynthetic process	0.0013
FBS	GO:0032655	regulation of interleukin-12 production	0.0014
FBS	GO:0043410	positive regulation of MAPK cascade	0.0014
FBS	GO:0006631	fatty acid metabolic process	0.0015
FBS	GO:0016053	organic acid biosynthetic process	0.0015
FBS	GO:0046394	carboxylic acid biosynthetic process	0.0015
FBS	GO:0007417	central nervous system development	0.0016
FBS	GO:0032615	interleukin-12 production	0.0016
FBS	GO:0048009	insulin-like growth factor receptor sign...	0.0016
FBS	GO:1901576	organic substance biosynthetic process	0.0016
FBS	GO:0009888	tissue development	0.0017
FBS	GO:0033500	carbohydrate homeostasis	0.0017
FBS	GO:0042593	glucose homeostasis	0.0017
FBS	GO:0030879	mammary gland development	0.0017
FBS	GO:0009653	anatomical structure morphogenesis	0.0018
FBS	GO:0045597	positive regulation of cell differentiat...	0.0019
FBS	GO:0009058	biosynthetic process	0.0019
FBS	GO:0007517	muscle organ development	0.0019
FBS	GO:0000165	MAPK cascade	0.0019
FBS	GO:0023014	signal transduction by phosphorylation	0.002
FBS	GO:0009966	regulation of signal transduction	0.0021
FBS	GO:0060603	mammary gland duct morphogenesis	0.0022
FBS	GO:0046328	regulation of JNK cascade	0.0022
FBS	GO:0051090	regulation of sequence-specific DNA bind...	0.0023
FBS	GO:0016477	cell migration	0.0023
FBS	GO:0021953	central nervous system neuron differenti...	0.0023
FBS	GO:0040013	negative regulation of locomotion	0.0024
FBS	GO:2000026	regulation of multicellular organismal d...	0.0024
FBS	GO:0009605	response to external stimulus	0.0025
FBS	GO:0007519	skeletal muscle tissue development	0.0026
FBS	GO:0007420	brain development	0.0027
FBS	GO:0060538	skeletal muscle organ development	0.003
FBS	GO:0048870	cell motility	0.0033
FBS	GO:0051674	localization of cell	0.0033
FBS	GO:0097306	cellular response to alcohol	0.0034
FBS	GO:1902533	positive regulation of intracellular sig...	0.0034
FBS	GO:0009967	positive regulation of signal transducti...	0.0034
FBS	GO:0008283	cell proliferation	0.0037
FBS	GO:0045445	myoblast differentiation	0.0038
FBS	GO:0070887	cellular response to chemical stimulus	0.0041
FBS	GO:0023051	regulation of signaling	0.0041
FBS	GO:0007254	JNK cascade	0.0042
FBS	GO:0023056	positive regulation of signaling	0.0042
FBS	GO:0010646	regulation of cell communication	0.0043
FBS	GO:0010647	positive regulation of cell communicatio...	0.0043
FBS	GO:0048514	blood vessel morphogenesis	0.0047
FBS	GO:0048641	regulation of skeletal muscle tissue dev...	0.0049
FBS	GO:0048660	regulation of smooth muscle cell prolife...	0.0049
FBS	GO:0007167	enzyme linked receptor protein signaling...	0.0051
FBS	GO:0043534	blood vessel endothelial cell migration	0.0052
FBS	GO:0048659	smooth muscle cell proliferation	0.0052
FBS	GO:0070374	positive regulation of ERK1 and ERK2 cas...	0.0052
FBS	GO:0042327	positive regulation of phosphorylation	0.0053
FBS	GO:0042221	response to chemical	0.0054
FBS	GO:1901362	organic cyclic compound biosynthetic pro...	0.0055
FBS	GO:0008544	epidermis development	0.0055
FBS	GO:0043065	positive regulation of apoptotic process	0.0056
FBS	GO:0080135	regulation of cellular response to stres...	0.0056
FBS	GO:0048518	positive regulation of biological proces...	0.0056
FBS	GO:0070555	response to interleukin-1	0.0056
FBS	GO:0043068	positive regulation of programmed cell d...	0.0058
FBS	GO:0021954	central nervous system neuron developmen...	0.0062
FBS	GO:0097305	response to alcohol	0.0065
FBS	GO:1902531	regulation of intracellular signal trans...	0.0067
FBS	GO:0010942	positive regulation of cell death	0.0068
FBS	GO:1901701	cellular response to oxygen-containing c...	0.0069
FBS	GO:0032787	monocarboxylic acid metabolic process	0.007
FBS	GO:0043588	skin development	0.0075
FBS	GO:0010562	positive regulation of phosphorus metabo...	0.0075
FBS	GO:0045937	positive regulation of phosphate metabol...	0.0075
FBS	GO:0061180	mammary gland epithelium development	0.0075
FBS	GO:0071407	cellular response to organic cyclic comp...	0.008
FBS	GO:0048522	positive regulation of cellular process	0.008
FBS	GO:0045596	negative regulation of cell differentiat...	0.008
FBS	GO:0042325	regulation of phosphorylation	0.0082
FBS	GO:0061061	muscle structure development	0.0084
FBS	GO:0010033	response to organic substance	0.0086
FBS	GO:0001959	regulation of cytokine-mediated signalin...	0.0087
FBS	GO:0001568	blood vessel development	0.0088
FBS	GO:0050673	epithelial cell proliferation	0.0088
FBS	GO:0071396	cellular response to lipid	0.009
FBS	GO:0044710	single-organism metabolic process	0.0093
FBS	GO:0072358	cardiovascular system development	0.0099
FBS	GO:0072359	circulatory system development	0.0099
FBS	GO:0048583	regulation of response to stimulus	0.0099
FGF1	GO:0032502	developmental process	2.2e-11
FGF1	GO:0044767	single-organism developmental process	5.9e-11
FGF1	GO:0048869	cellular developmental process	1.2e-10
FGF1	GO:0030154	cell differentiation	2.6e-09
FGF1	GO:0043407	negative regulation of MAP kinase activi...	1.3e-08
FGF1	GO:0006469	negative regulation of protein kinase ac...	2e-08
FGF1	GO:0007275	multicellular organismal development	2.6e-08
FGF1	GO:0071901	negative regulation of protein serine/th...	2.8e-08
FGF1	GO:0033673	negative regulation of kinase activity	4.5e-08
FGF1	GO:0044707	single-multicellular organism process	7e-08
FGF1	GO:0009653	anatomical structure morphogenesis	7.3e-08
FGF1	GO:0001933	negative regulation of protein phosphory...	1.9e-07
FGF1	GO:0032501	multicellular organismal process	2.1e-07
FGF1	GO:0048856	anatomical structure development	2.2e-07
FGF1	GO:0048513	organ development	3.3e-07
FGF1	GO:0043409	negative regulation of MAPK cascade	8.2e-07
FGF1	GO:0050793	regulation of developmental process	9.1e-07
FGF1	GO:0008283	cell proliferation	1.2e-06
FGF1	GO:0048731	system development	1.3e-06
FGF1	GO:0042326	negative regulation of phosphorylation	1.3e-06
FGF1	GO:0031324	negative regulation of cellular metaboli...	1.7e-06
FGF1	GO:0048519	negative regulation of biological proces...	1.7e-06
FGF1	GO:0009888	tissue development	1.9e-06
FGF1	GO:0050789	regulation of biological process	2.3e-06
FGF1	GO:0010563	negative regulation of phosphorus metabo...	3e-06
FGF1	GO:0045936	negative regulation of phosphate metabol...	3e-06
FGF1	GO:0051348	negative regulation of transferase activ...	3.3e-06
FGF1	GO:1902532	negative regulation of intracellular sig...	3.9e-06
FGF1	GO:0042127	regulation of cell proliferation	5.8e-06
FGF1	GO:0031400	negative regulation of protein modificat...	6.1e-06
FGF1	GO:0009892	negative regulation of metabolic process	6.1e-06
FGF1	GO:0010605	negative regulation of macromolecule met...	6.6e-06
FGF1	GO:0065007	biological regulation	9.1e-06
FGF1	GO:0050794	regulation of cellular process	1.2e-05
FGF1	GO:0043405	regulation of MAP kinase activity	1.4e-05
FGF1	GO:0051239	regulation of multicellular organismal p...	1.6e-05
FGF1	GO:0071900	regulation of protein serine/threonine k...	1.8e-05
FGF1	GO:0048523	negative regulation of cellular process	2e-05
FGF1	GO:0032269	negative regulation of cellular protein ...	2e-05
FGF1	GO:0043086	negative regulation of catalytic activit...	2.4e-05
FGF1	GO:0045444	fat cell differentiation	2.5e-05
FGF1	GO:0048646	anatomical structure formation involved ...	3.1e-05
FGF1	GO:0007422	peripheral nervous system development	4.7e-05
FGF1	GO:0051248	negative regulation of protein metabolic...	4.8e-05
FGF1	GO:0010033	response to organic substance	5.7e-05
FGF1	GO:0022008	neurogenesis	6.2e-05
FGF1	GO:0042221	response to chemical	6.7e-05
FGF1	GO:0048522	positive regulation of cellular process	8.8e-05
FGF1	GO:0044092	negative regulation of molecular functio...	9.3e-05
FGF1	GO:0071363	cellular response to growth factor stimu...	9.3e-05
FGF1	GO:0009968	negative regulation of signal transducti...	0.00011
FGF1	GO:0048518	positive regulation of biological proces...	0.00011
FGF1	GO:0070848	response to growth factor	0.00011
FGF1	GO:0048585	negative regulation of response to stimu...	0.00013
FGF1	GO:0009719	response to endogenous stimulus	0.00014
FGF1	GO:0014070	response to organic cyclic compound	0.00014
FGF1	GO:0023057	negative regulation of signaling	0.00014
FGF1	GO:0071495	cellular response to endogenous stimulus	0.00014
FGF1	GO:0010648	negative regulation of cell communicatio...	0.00015
FGF1	GO:0044344	cellular response to fibroblast growth f...	0.00017
FGF1	GO:0071774	response to fibroblast growth factor	0.00017
FGF1	GO:0000165	MAPK cascade	0.00022
FGF1	GO:0023014	signal transduction by phosphorylation	0.00025
FGF1	GO:0034698	response to gonadotropin	0.00025
FGF1	GO:0040011	locomotion	3e-04
FGF1	GO:0060429	epithelium development	0.00031
FGF1	GO:0034260	negative regulation of GTPase activity	0.00031
FGF1	GO:0050873	brown fat cell differentiation	0.00031
FGF1	GO:0043408	regulation of MAPK cascade	0.00032
FGF1	GO:0001938	positive regulation of endothelial cell ...	0.00036
FGF1	GO:0071320	cellular response to cAMP	0.00038
FGF1	GO:0007399	nervous system development	0.00041
FGF1	GO:0051591	response to cAMP	0.00043
FGF1	GO:0040036	regulation of fibroblast growth factor r...	0.00045
FGF1	GO:0071407	cellular response to organic cyclic comp...	0.00045
FGF1	GO:0070887	cellular response to chemical stimulus	0.00051
FGF1	GO:0035924	cellular response to vascular endothelia...	0.00053
FGF1	GO:0023052	signaling	0.00056
FGF1	GO:0044700	single organism signaling	0.00056
FGF1	GO:0060255	regulation of macromolecule metabolic pr...	0.00058
FGF1	GO:0045859	regulation of protein kinase activity	0.00067
FGF1	GO:0043065	positive regulation of apoptotic process	0.00068
FGF1	GO:0006928	cellular component movement	0.00068
FGF1	GO:0080090	regulation of primary metabolic process	0.00069
FGF1	GO:0000188	inactivation of MAPK activity	0.00072
FGF1	GO:0043068	positive regulation of programmed cell d...	0.00073
FGF1	GO:0016477	cell migration	0.00076
FGF1	GO:0070373	negative regulation of ERK1 and ERK2 cas...	0.00083
FGF1	GO:0008543	fibroblast growth factor receptor signal...	0.00083
FGF1	GO:0031323	regulation of cellular metabolic process	0.00092
FGF1	GO:0042981	regulation of apoptotic process	0.00093
FGF1	GO:0048699	generation of neurons	0.00095
FGF1	GO:0007154	cell communication	0.001
FGF1	GO:0010942	positive regulation of cell death	0.001
FGF1	GO:0043067	regulation of programmed cell death	0.001
FGF1	GO:0001936	regulation of endothelial cell prolifera...	0.0011
FGF1	GO:0042311	vasodilation	0.0011
FGF1	GO:0043549	regulation of kinase activity	0.0011
FGF1	GO:0030182	neuron differentiation	0.0012
FGF1	GO:0035295	tube development	0.0012
FGF1	GO:0022603	regulation of anatomical structure morph...	0.0012
FGF1	GO:0014037	Schwann cell differentiation	0.0014
FGF1	GO:0046580	negative regulation of Ras protein signa...	0.0014
FGF1	GO:0048870	cell motility	0.0014
FGF1	GO:0051674	localization of cell	0.0014
FGF1	GO:0010941	regulation of cell death	0.0015
FGF1	GO:0045165	cell fate commitment	0.0015
FGF1	GO:0009605	response to external stimulus	0.0015
FGF1	GO:0046683	response to organophosphorus	0.0015
FGF1	GO:0065008	regulation of biological quality	0.0015
FGF1	GO:0051058	negative regulation of small GTPase medi...	0.0015
FGF1	GO:0071383	cellular response to steroid hormone sti...	0.0016
FGF1	GO:0001935	endothelial cell proliferation	0.0017
FGF1	GO:0051346	negative regulation of hydrolase activit...	0.0017
FGF1	GO:0001568	blood vessel development	0.0017
FGF1	GO:2000026	regulation of multicellular organismal d...	0.0018
FGF1	GO:0048514	blood vessel morphogenesis	0.0021
FGF1	GO:0014074	response to purine-containing compound	0.0023
FGF1	GO:0043401	steroid hormone mediated signaling pathw...	0.0023
FGF1	GO:0002009	morphogenesis of an epithelium	0.0023
FGF1	GO:0001525	angiogenesis	0.0023
FGF1	GO:0060562	epithelial tube morphogenesis	0.0023
FGF1	GO:0001944	vasculature development	0.0024
FGF1	GO:0070372	regulation of ERK1 and ERK2 cascade	0.0024
FGF1	GO:1901698	response to nitrogen compound	0.0024
FGF1	GO:0071310	cellular response to organic substance	0.0025
FGF1	GO:0044763	single-organism cellular process	0.0026
FGF1	GO:0048511	rhythmic process	0.0029
FGF1	GO:1901700	response to oxygen-containing compound	0.0029
FGF1	GO:0035239	tube morphogenesis	0.003
FGF1	GO:0050673	epithelial cell proliferation	0.0031
FGF1	GO:0042063	gliogenesis	0.0031
FGF1	GO:0035767	endothelial cell chemotaxis	0.0031
FGF1	GO:0042312	regulation of vasodilation	0.0031
FGF1	GO:0008219	cell death	0.0032
FGF1	GO:1901028	regulation of mitochondrial outer membra...	0.0032
FGF1	GO:0019219	regulation of nucleobase-containing comp...	0.0033
FGF1	GO:0016265	death	0.0033
FGF1	GO:0051128	regulation of cellular component organiz...	0.0033
FGF1	GO:0070371	ERK1 and ERK2 cascade	0.0034
FGF1	GO:0050896	response to stimulus	0.0036
FGF1	GO:0008285	negative regulation of cell proliferatio...	0.0036
FGF1	GO:0043517	positive regulation of DNA damage respon...	0.0038
FGF1	GO:0051246	regulation of protein metabolic process	0.0041
FGF1	GO:0008360	regulation of cell shape	0.0042
FGF1	GO:0043542	endothelial cell migration	0.0042
FGF1	GO:0006915	apoptotic process	0.0042
FGF1	GO:0050679	positive regulation of epithelial cell p...	0.0044
FGF1	GO:0007492	endoderm development	0.0044
FGF1	GO:0036296	response to increased oxygen levels	0.0045
FGF1	GO:0042659	regulation of cell fate specification	0.0045
FGF1	GO:0055093	response to hyperoxia	0.0045
FGF1	GO:1901798	positive regulation of signal transducti...	0.0045
FGF1	GO:0045595	regulation of cell differentiation	0.0046
FGF1	GO:0010243	response to organonitrogen compound	0.0046
FGF1	GO:0001932	regulation of protein phosphorylation	0.0046
FGF1	GO:0012501	programmed cell death	0.0047
FGF1	GO:0097345	mitochondrial outer membrane permeabiliz...	0.0047
FGF1	GO:0051338	regulation of transferase activity	0.0048
FGF1	GO:0072358	cardiovascular system development	0.005
FGF1	GO:0072359	circulatory system development	0.005
FGF1	GO:0051171	regulation of nitrogen compound metaboli...	0.005
FGF1	GO:0001763	morphogenesis of a branching structure	0.005
FGF1	GO:0019222	regulation of metabolic process	0.005
FGF1	GO:0035914	skeletal muscle cell differentiation	0.0051
FGF1	GO:1902110	positive regulation of mitochondrial mem...	0.0051
FGF1	GO:1902686	mitochondrial outer membrane permeabiliz...	0.0051
FGF1	GO:0035794	positive regulation of mitochondrial mem...	0.0054
FGF1	GO:0061061	muscle structure development	0.0058
FGF1	GO:0045934	negative regulation of nucleobase-contai...	0.0058
FGF1	GO:1902108	regulation of mitochondrial membrane per...	0.0062
FGF1	GO:0023051	regulation of signaling	0.0062
FGF1	GO:0051172	negative regulation of nitrogen compound...	0.0063
FGF1	GO:0009790	embryo development	0.0064
FGF1	GO:0006952	defense response	0.0064
FGF1	GO:0010646	regulation of cell communication	0.0066
FGF1	GO:0007165	signal transduction	0.0067
FGF1	GO:0048732	gland development	0.0068
FGF1	GO:0031016	pancreas development	0.007
FGF1	GO:0035150	regulation of tube size	0.007
FGF1	GO:0050880	regulation of blood vessel size	0.007
FGF1	GO:0008045	motor neuron axon guidance	0.007
FGF1	GO:0032461	positive regulation of protein oligomeri...	0.007
FGF1	GO:0051253	negative regulation of RNA metabolic pro...	0.0071
FGF1	GO:0048729	tissue morphogenesis	0.0073
FGF1	GO:0050678	regulation of epithelial cell proliferat...	0.0077
FGF1	GO:0009755	hormone-mediated signaling pathway	0.0079
FGF1	GO:0010453	regulation of cell fate commitment	0.008
FGF1	GO:0046902	regulation of mitochondrial membrane per...	0.0084
FGF1	GO:0090559	regulation of membrane permeability	0.0084
FGF1	GO:0043066	negative regulation of apoptotic process	0.0084
FGF1	GO:0007167	enzyme linked receptor protein signaling...	0.0087
FGF1	GO:0051716	cellular response to stimulus	0.0088
FGF1	GO:0031399	regulation of protein modification proce...	0.0089
FGF1	GO:0010799	regulation of peptidyl-threonine phospho...	0.009
FGF1	GO:0048821	erythrocyte development	0.009
FGF1	GO:0048468	cell development	0.009
FGF1	GO:0009887	organ morphogenesis	0.0091
FGF1	GO:1901652	response to peptide	0.0092
FGF1	GO:0043069	negative regulation of programmed cell d...	0.0092
FGF1	GO:0000902	cell morphogenesis	0.0092
FGF1	GO:0007517	muscle organ development	0.0092
FGF1	GO:0061180	mammary gland epithelium development	0.0093
FGF1	GO:0008637	apoptotic mitochondrial changes	0.0094
FGF1	GO:0010468	regulation of gene expression	0.0094
FGF1	GO:0009966	regulation of signal transduction	0.0095
FGF1	GO:1902531	regulation of intracellular signal trans...	0.0098
FGF18	GO:0032502	developmental process	4.2e-09
FGF18	GO:0044767	single-organism developmental process	6.8e-09
FGF18	GO:0048513	organ development	2.2e-08
FGF18	GO:0009653	anatomical structure morphogenesis	5.4e-08
FGF18	GO:0048856	anatomical structure development	1.1e-07
FGF18	GO:0048869	cellular developmental process	2.2e-07
FGF18	GO:0044707	single-multicellular organism process	2.2e-07
FGF18	GO:0007275	multicellular organismal development	2.6e-07
FGF18	GO:0032501	multicellular organismal process	3.4e-07
FGF18	GO:0043407	negative regulation of MAP kinase activi...	3.9e-07
FGF18	GO:0050793	regulation of developmental process	9.6e-07
FGF18	GO:0048731	system development	9.6e-07
FGF18	GO:0051591	response to cAMP	1.1e-06
FGF18	GO:0071901	negative regulation of protein serine/th...	1.2e-06
FGF18	GO:0048585	negative regulation of response to stimu...	1.4e-06
FGF18	GO:0009968	negative regulation of signal transducti...	1.9e-06
FGF18	GO:0030154	cell differentiation	2e-06
FGF18	GO:0009888	tissue development	2.7e-06
FGF18	GO:0023057	negative regulation of signaling	2.8e-06
FGF18	GO:0048518	positive regulation of biological proces...	2.8e-06
FGF18	GO:0045165	cell fate commitment	3.1e-06
FGF18	GO:0010648	negative regulation of cell communicatio...	3.2e-06
FGF18	GO:0048522	positive regulation of cellular process	4.7e-06
FGF18	GO:0042127	regulation of cell proliferation	7.4e-06
FGF18	GO:0023052	signaling	7.7e-06
FGF18	GO:0044700	single organism signaling	7.7e-06
FGF18	GO:0007154	cell communication	8.9e-06
FGF18	GO:0046683	response to organophosphorus	1e-05
FGF18	GO:0008283	cell proliferation	1.1e-05
FGF18	GO:0007399	nervous system development	1.2e-05
FGF18	GO:0006469	negative regulation of protein kinase ac...	1.2e-05
FGF18	GO:0071900	regulation of protein serine/threonine k...	1.3e-05
FGF18	GO:0043405	regulation of MAP kinase activity	1.4e-05
FGF18	GO:0014070	response to organic cyclic compound	1.9e-05
FGF18	GO:0043409	negative regulation of MAPK cascade	2.1e-05
FGF18	GO:0014074	response to purine-containing compound	2.2e-05
FGF18	GO:0009887	organ morphogenesis	2.3e-05
FGF18	GO:0033673	negative regulation of kinase activity	2.4e-05
FGF18	GO:0050794	regulation of cellular process	3.3e-05
FGF18	GO:0007389	pattern specification process	3.4e-05
FGF18	GO:0022612	gland morphogenesis	3.9e-05
FGF18	GO:0003002	regionalization	4.2e-05
FGF18	GO:0051239	regulation of multicellular organismal p...	5.1e-05
FGF18	GO:0001763	morphogenesis of a branching structure	5.2e-05
FGF18	GO:0050789	regulation of biological process	5.5e-05
FGF18	GO:0010799	regulation of peptidyl-threonine phospho...	6e-05
FGF18	GO:0071320	cellular response to cAMP	6e-05
FGF18	GO:0002009	morphogenesis of an epithelium	6.3e-05
FGF18	GO:0000165	MAPK cascade	7.3e-05
FGF18	GO:0040036	regulation of fibroblast growth factor r...	7.6e-05
FGF18	GO:0001933	negative regulation of protein phosphory...	8e-05
FGF18	GO:0023014	signal transduction by phosphorylation	8.2e-05
FGF18	GO:0042221	response to chemical	8.6e-05
FGF18	GO:0065007	biological regulation	8.8e-05
FGF18	GO:0043065	positive regulation of apoptotic process	9.1e-05
FGF18	GO:0060571	morphogenesis of an epithelial fold	9.6e-05
FGF18	GO:0060443	mammary gland morphogenesis	1e-04
FGF18	GO:0043068	positive regulation of programmed cell d...	1e-04
FGF18	GO:1902107	positive regulation of leukocyte differe...	0.00011
FGF18	GO:0007417	central nervous system development	0.00012
FGF18	GO:0000188	inactivation of MAPK activity	0.00014
FGF18	GO:0010942	positive regulation of cell death	0.00016
FGF18	GO:0060429	epithelium development	0.00016
FGF18	GO:0048732	gland development	0.00016
FGF18	GO:0007420	brain development	0.00017
FGF18	GO:0007165	signal transduction	0.00017
FGF18	GO:0051348	negative regulation of transferase activ...	2e-04
FGF18	GO:0022008	neurogenesis	0.00021
FGF18	GO:0061138	morphogenesis of a branching epithelium	0.00022
FGF18	GO:0071363	cellular response to growth factor stimu...	0.00024
FGF18	GO:0045672	positive regulation of osteoclast differ...	0.00025
FGF18	GO:0010033	response to organic substance	0.00027
FGF18	GO:0008285	negative regulation of cell proliferatio...	0.00028
FGF18	GO:0070848	response to growth factor	3e-04
FGF18	GO:1902105	regulation of leukocyte differentiation	0.00032
FGF18	GO:0009790	embryo development	0.00032
FGF18	GO:0043517	positive regulation of DNA damage respon...	0.00034
FGF18	GO:0009719	response to endogenous stimulus	0.00035
FGF18	GO:0007422	peripheral nervous system development	0.00036
FGF18	GO:2000026	regulation of multicellular organismal d...	0.00037
FGF18	GO:0035295	tube development	0.00038
FGF18	GO:0007166	cell surface receptor signaling pathway	0.00038
FGF18	GO:0042326	negative regulation of phosphorylation	0.00038
FGF18	GO:0060603	mammary gland duct morphogenesis	4e-04
FGF18	GO:0048729	tissue morphogenesis	0.00042
FGF18	GO:0021953	central nervous system neuron differenti...	0.00043
FGF18	GO:0060572	morphogenesis of an epithelial bud	0.00045
FGF18	GO:1901798	positive regulation of signal transducti...	0.00045
FGF18	GO:0030182	neuron differentiation	0.00051
FGF18	GO:0060562	epithelial tube morphogenesis	0.00052
FGF18	GO:0002521	leukocyte differentiation	0.00054
FGF18	GO:0030900	forebrain development	0.00054
FGF18	GO:0023051	regulation of signaling	0.00054
FGF18	GO:0050679	positive regulation of epithelial cell p...	0.00055
FGF18	GO:0010646	regulation of cell communication	0.00059
FGF18	GO:0022603	regulation of anatomical structure morph...	0.00066
FGF18	GO:0010628	positive regulation of gene expression	0.00067
FGF18	GO:0048646	anatomical structure formation involved ...	0.00067
FGF18	GO:0050896	response to stimulus	0.00069
FGF18	GO:0043401	steroid hormone mediated signaling pathw...	0.00069
FGF18	GO:0060688	regulation of morphogenesis of a branchi...	0.00069
FGF18	GO:0021871	forebrain regionalization	0.00073
FGF18	GO:0046068	cGMP metabolic process	0.00073
FGF18	GO:0035239	tube morphogenesis	0.00074
FGF18	GO:0010563	negative regulation of phosphorus metabo...	0.00076
FGF18	GO:0045936	negative regulation of phosphate metabol...	0.00076
FGF18	GO:0006935	chemotaxis	0.00077
FGF18	GO:0042330	taxis	0.00077
FGF18	GO:0007167	enzyme linked receptor protein signaling...	8e-04
FGF18	GO:0071495	cellular response to endogenous stimulus	0.00081
FGF18	GO:0070887	cellular response to chemical stimulus	0.00081
FGF18	GO:0031324	negative regulation of cellular metaboli...	0.00081
FGF18	GO:0042063	gliogenesis	0.00083
FGF18	GO:0043408	regulation of MAPK cascade	0.00085
FGF18	GO:0034698	response to gonadotropin	0.00091
FGF18	GO:0006366	transcription from RNA polymerase II pro...	0.00091
FGF18	GO:1902532	negative regulation of intracellular sig...	0.00093
FGF18	GO:0009966	regulation of signal transduction	0.00097
FGF18	GO:0009605	response to external stimulus	0.001
FGF18	GO:0048519	negative regulation of biological proces...	0.001
FGF18	GO:0006357	regulation of transcription from RNA pol...	0.001
FGF18	GO:0071383	cellular response to steroid hormone sti...	0.001
FGF18	GO:0048545	response to steroid hormone	0.0011
FGF18	GO:0010453	regulation of cell fate commitment	0.0011
FGF18	GO:0034260	negative regulation of GTPase activity	0.0011
FGF18	GO:0071407	cellular response to organic cyclic comp...	0.0013
FGF18	GO:0000902	cell morphogenesis	0.0015
FGF18	GO:0030879	mammary gland development	0.0015
FGF18	GO:0048699	generation of neurons	0.0015
FGF18	GO:0031400	negative regulation of protein modificat...	0.0016
FGF18	GO:0021987	cerebral cortex development	0.0016
FGF18	GO:0034162	toll-like receptor 9 signaling pathway	0.0016
FGF18	GO:0034134	toll-like receptor 2 signaling pathway	0.0017
FGF18	GO:0001938	positive regulation of endothelial cell ...	0.0018
FGF18	GO:2000027	regulation of organ morphogenesis	0.0018
FGF18	GO:0060512	prostate gland morphogenesis	0.0019
FGF18	GO:0060740	prostate gland epithelium morphogenesis	0.0019
FGF18	GO:0010605	negative regulation of macromolecule met...	0.002
FGF18	GO:0080090	regulation of primary metabolic process	0.002
FGF18	GO:0048645	organ formation	0.002
FGF18	GO:0045595	regulation of cell differentiation	0.002
FGF18	GO:0060255	regulation of macromolecule metabolic pr...	0.0021
FGF18	GO:0010001	glial cell differentiation	0.0021
FGF18	GO:0060444	branching involved in mammary gland duct...	0.0022
FGF18	GO:0040007	growth	0.0022
FGF18	GO:0045944	positive regulation of transcription fro...	0.0023
FGF18	GO:0044344	cellular response to fibroblast growth f...	0.0023
FGF18	GO:0071774	response to fibroblast growth factor	0.0023
FGF18	GO:0009892	negative regulation of metabolic process	0.0023
FGF18	GO:0042493	response to drug	0.0024
FGF18	GO:0043516	regulation of DNA damage response, signa...	0.0025
FGF18	GO:0008284	positive regulation of cell proliferatio...	0.0025
FGF18	GO:0032989	cellular component morphogenesis	0.0026
FGF18	GO:0045597	positive regulation of cell differentiat...	0.0026
FGF18	GO:0031323	regulation of cellular metabolic process	0.0027
FGF18	GO:0048754	branching morphogenesis of an epithelial...	0.0028
FGF18	GO:0070373	negative regulation of ERK1 and ERK2 cas...	0.0029
FGF18	GO:0050678	regulation of epithelial cell proliferat...	0.0029
FGF18	GO:0048598	embryonic morphogenesis	0.0029
FGF18	GO:0048589	developmental growth	0.0032
FGF18	GO:0018107	peptidyl-threonine phosphorylation	0.0033
FGF18	GO:0051248	negative regulation of protein metabolic...	0.0033
FGF18	GO:0008360	regulation of cell shape	0.0034
FGF18	GO:0007423	sensory organ development	0.0036
FGF18	GO:0009755	hormone-mediated signaling pathway	0.0036
FGF18	GO:0044763	single-organism cellular process	0.0036
FGF18	GO:0051716	cellular response to stimulus	0.0036
FGF18	GO:0001568	blood vessel development	0.0036
FGF18	GO:0045670	regulation of osteoclast differentiation	0.0037
FGF18	GO:0045893	positive regulation of transcription, DN...	0.0038
FGF18	GO:0001708	cell fate specification	0.0039
FGF18	GO:0045859	regulation of protein kinase activity	0.0039
FGF18	GO:0033993	response to lipid	0.0039
FGF18	GO:0048511	rhythmic process	0.0039
FGF18	GO:0051094	positive regulation of developmental pro...	0.0041
FGF18	GO:0018210	peptidyl-threonine modification	0.0042
FGF18	GO:0045619	regulation of lymphocyte differentiation	0.0042
FGF18	GO:0061180	mammary gland epithelium development	0.0045
FGF18	GO:0034142	toll-like receptor 4 signaling pathway	0.0045
FGF18	GO:0042981	regulation of apoptotic process	0.0047
FGF18	GO:0014037	Schwann cell differentiation	0.0047
FGF18	GO:0046580	negative regulation of Ras protein signa...	0.0047
FGF18	GO:0048583	regulation of response to stimulus	0.0047
FGF18	GO:0032269	negative regulation of cellular protein ...	0.0047
FGF18	GO:0048523	negative regulation of cellular process	0.005
FGF18	GO:0007178	transmembrane receptor protein serine/th...	0.005
FGF18	GO:0001936	regulation of endothelial cell prolifera...	0.0051
FGF18	GO:0048666	neuron development	0.0052
FGF18	GO:0002763	positive regulation of myeloid leukocyte...	0.0052
FGF18	GO:0051058	negative regulation of small GTPase medi...	0.0052
FGF18	GO:0060425	lung morphogenesis	0.0052
FGF18	GO:0001944	vasculature development	0.0052
FGF18	GO:0021543	pallium development	0.0052
FGF18	GO:0043067	regulation of programmed cell death	0.0052
FGF18	GO:0043086	negative regulation of catalytic activit...	0.0054
FGF18	GO:0007623	circadian rhythm	0.0055
FGF18	GO:0044699	single-organism process	0.0055
FGF18	GO:0007411	axon guidance	0.0056
FGF18	GO:0097485	neuron projection guidance	0.0056
FGF18	GO:0048534	hematopoietic or lymphoid organ developm...	0.0056
FGF18	GO:0071310	cellular response to organic substance	0.0058
FGF18	GO:0051128	regulation of cellular component organiz...	0.0058
FGF18	GO:0002684	positive regulation of immune system pro...	0.0058
FGF18	GO:0043549	regulation of kinase activity	0.0064
FGF18	GO:1902680	positive regulation of RNA biosynthetic ...	0.0065
FGF18	GO:0007517	muscle organ development	0.0067
FGF18	GO:0050673	epithelial cell proliferation	0.0067
FGF18	GO:0021537	telencephalon development	0.0068
FGF18	GO:0009612	response to mechanical stimulus	0.0069
FGF18	GO:0030326	embryonic limb morphogenesis	0.0069
FGF18	GO:0035113	embryonic appendage morphogenesis	0.0069
FGF18	GO:0071396	cellular response to lipid	0.0069
FGF18	GO:0042100	B cell proliferation	0.007
FGF18	GO:0048667	cell morphogenesis involved in neuron di...	0.0071
FGF18	GO:0045581	negative regulation of T cell differenti...	0.0072
FGF18	GO:0008543	fibroblast growth factor receptor signal...	0.0074
FGF18	GO:0010941	regulation of cell death	0.0074
FGF18	GO:0051403	stress-activated MAPK cascade	0.0074
FGF18	GO:0034166	toll-like receptor 10 signaling pathway	0.0075
FGF18	GO:0030850	prostate gland development	0.0077
FGF18	GO:0045621	positive regulation of lymphocyte differ...	0.0077
FGF18	GO:0031098	stress-activated protein kinase signalin...	0.0079
FGF18	GO:0001935	endothelial cell proliferation	0.008
FGF18	GO:0034146	toll-like receptor 5 signaling pathway	0.008
FGF18	GO:0019219	regulation of nucleobase-containing comp...	0.008
FGF18	GO:0051254	positive regulation of RNA metabolic pro...	0.0082
FGF18	GO:0007409	axonogenesis	0.0082
FGF18	GO:0007611	learning or memory	0.0083
FGF18	GO:0048839	inner ear development	0.0083
FGF18	GO:0048806	genitalia development	0.0084
FGF18	GO:1901796	regulation of signal transduction by p53...	0.0084
FGF18	GO:0038123	toll-like receptor TLR1:TLR2 signaling p...	0.0084
FGF18	GO:0038124	toll-like receptor TLR6:TLR2 signaling p...	0.0084
FGF18	GO:0030098	lymphocyte differentiation	0.0085
FGF18	GO:0001501	skeletal system development	0.0085
FGF18	GO:0048812	neuron projection morphogenesis	0.0085
FGF18	GO:0048853	forebrain morphogenesis	0.0088
FGF18	GO:0051385	response to mineralocorticoid	0.0088
FGF18	GO:0060442	branching involved in prostate gland mor...	0.0088
FGF18	GO:0060602	branch elongation of an epithelium	0.0088
FGF18	GO:0061082	myeloid leukocyte cytokine production	0.0088
FGF18	GO:0003281	ventricular septum development	0.0092
FGF18	GO:0002683	negative regulation of immune system pro...	0.0094
FGF18	GO:0060560	developmental growth involved in morphog...	0.0094
FGF18	GO:0061061	muscle structure development	0.0094
FGF18	GO:0090090	negative regulation of canonical Wnt sig...	0.0094
FGF18	GO:0002520	immune system development	0.0095
FGF18	GO:0045995	regulation of embryonic development	0.01
GDF11	GO:0007275	multicellular organismal development	2.9e-07
GDF11	GO:0009719	response to endogenous stimulus	7.8e-07
GDF11	GO:0006366	transcription from RNA polymerase II pro...	9.8e-07
GDF11	GO:0009887	organ morphogenesis	1.3e-06
GDF11	GO:0023052	signaling	1.7e-06
GDF11	GO:0044700	single organism signaling	1.7e-06
GDF11	GO:0006357	regulation of transcription from RNA pol...	1.9e-06
GDF11	GO:0009888	tissue development	2.4e-06
GDF11	GO:0044767	single-organism developmental process	2.4e-06
GDF11	GO:0060429	epithelium development	2.5e-06
GDF11	GO:0007166	cell surface receptor signaling pathway	2.8e-06
GDF11	GO:0051716	cellular response to stimulus	3.2e-06
GDF11	GO:0035295	tube development	3.3e-06
GDF11	GO:0032502	developmental process	3.6e-06
GDF11	GO:0007154	cell communication	4.1e-06
GDF11	GO:0048729	tissue morphogenesis	4.3e-06
GDF11	GO:0007178	transmembrane receptor protein serine/th...	4.3e-06
GDF11	GO:0071495	cellular response to endogenous stimulus	4.7e-06
GDF11	GO:0048731	system development	5e-06
GDF11	GO:0010941	regulation of cell death	5.3e-06
GDF11	GO:0021953	central nervous system neuron differenti...	8e-06
GDF11	GO:0042981	regulation of apoptotic process	9e-06
GDF11	GO:0007417	central nervous system development	9.1e-06
GDF11	GO:0007399	nervous system development	1.1e-05
GDF11	GO:0043067	regulation of programmed cell death	1.1e-05
GDF11	GO:0007165	signal transduction	1.2e-05
GDF11	GO:0042221	response to chemical	1.9e-05
GDF11	GO:0010033	response to organic substance	2e-05
GDF11	GO:0071310	cellular response to organic substance	2.3e-05
GDF11	GO:0009653	anatomical structure morphogenesis	2.7e-05
GDF11	GO:0023051	regulation of signaling	3.3e-05
GDF11	GO:0050896	response to stimulus	3.4e-05
GDF11	GO:0048468	cell development	3.4e-05
GDF11	GO:0048513	organ development	3.8e-05
GDF11	GO:0010942	positive regulation of cell death	3.8e-05
GDF11	GO:0070887	cellular response to chemical stimulus	5e-05
GDF11	GO:0007167	enzyme linked receptor protein signaling...	5.4e-05
GDF11	GO:0042127	regulation of cell proliferation	5.7e-05
GDF11	GO:0030154	cell differentiation	6e-05
GDF11	GO:0050794	regulation of cellular process	7e-05
GDF11	GO:0032501	multicellular organismal process	7e-05
GDF11	GO:0048699	generation of neurons	7.5e-05
GDF11	GO:0030182	neuron differentiation	7.6e-05
GDF11	GO:0048856	anatomical structure development	8.2e-05
GDF11	GO:0010646	regulation of cell communication	9.4e-05
GDF11	GO:0030324	lung development	9.7e-05
GDF11	GO:0030509	BMP signaling pathway	1e-04
GDF11	GO:0030323	respiratory tube development	0.00012
GDF11	GO:0045595	regulation of cell differentiation	0.00013
GDF11	GO:0048545	response to steroid hormone	0.00013
GDF11	GO:0050793	regulation of developmental process	0.00014
GDF11	GO:0008219	cell death	0.00014
GDF11	GO:0048869	cellular developmental process	0.00015
GDF11	GO:0016265	death	0.00015
GDF11	GO:0044707	single-multicellular organism process	0.00015
GDF11	GO:0007389	pattern specification process	0.00015
GDF11	GO:0019222	regulation of metabolic process	0.00016
GDF11	GO:0022008	neurogenesis	0.00016
GDF11	GO:0072358	cardiovascular system development	0.00019
GDF11	GO:0072359	circulatory system development	0.00019
GDF11	GO:0010817	regulation of hormone levels	2e-04
GDF11	GO:0008285	negative regulation of cell proliferatio...	0.00022
GDF11	GO:0048598	embryonic morphogenesis	0.00022
GDF11	GO:0043280	positive regulation of cysteine-type end...	0.00025
GDF11	GO:0060562	epithelial tube morphogenesis	0.00026
GDF11	GO:0060541	respiratory system development	0.00026
GDF11	GO:0009966	regulation of signal transduction	0.00027
GDF11	GO:0009725	response to hormone	0.00028
GDF11	GO:0080090	regulation of primary metabolic process	0.00028
GDF11	GO:0065007	biological regulation	0.00029
GDF11	GO:0033993	response to lipid	0.00031
GDF11	GO:0052548	regulation of endopeptidase activity	0.00031
GDF11	GO:0048514	blood vessel morphogenesis	0.00033
GDF11	GO:0001568	blood vessel development	0.00034
GDF11	GO:0048583	regulation of response to stimulus	0.00034
GDF11	GO:2001056	positive regulation of cysteine-type end...	0.00034
GDF11	GO:0035239	tube morphogenesis	0.00036
GDF11	GO:0006915	apoptotic process	0.00036
[truncated: 2,327 more rows]
