# Supplementary material for: Parallel reverse genetic screening in mutant human cells using transcriptomics
Source: Mol Syst Biol. 2016 Aug 1;12(8):879. doi: 10.15252/msb.20166890 (PMC5119491; doi:10.15252/msb.20166890)
Supplement: Supplementary file 5 — Table EV3 [file MSB-12-879-s005.zip › TableEV3/README.txt]

TableEV3:

Summary of kinome KO collection. FPKM indicates expression level in wildtype HAP1 cells. Essentiality refers to Blomen et al results; q is false discovery rate based on binomial test. gRNA refers to guide RNA sequence used to generate mutant cells lines. Frameshift column indicates whether or not a frameshift indel was obtained.
