# Supplementary material for: Parallel reverse genetic screening in mutant human cells using transcriptomics
Source: Mol Syst Biol. 2016 Aug 1;12(8):879. doi: 10.15252/msb.20166890 (PMC5119491; doi:10.15252/msb.20166890)
Supplement: Supplementary file 6 — Table EV4 [file MSB-12-879-s006.zip]

Archive with 3 entries (2 files):
- TableEV4/
- TableEV4/README.txt
- TableEV4/TableEV4.csv
